# Supplementary material for: 5,6-Dihy­droxy-7,8-di­meth­oxy­flavone
Source: Acta Crystallogr Sect E Struct Rep Online. 2013 Jun 15;69(Pt 7):o1096. doi: 10.1107/S1600536813014451 (PMC3770373; doi:10.1107/S1600536813014451)
Supplement: Supplementary file 1 [file e-69-o1096-sup1.cif]

##############################################################################
#                                                                            #
# This CIF contains the data in a paper accepted for publication in          #
# Acta Crystallographica Section E. It conforms to the requirements of       #
# Notes for Authors for Acta Crystallographica Section E, and has been       #
# peer reviewed under the auspices of the IUCr Commission on Journals.       #
#                                                                            #
# Full details of the Crystallographic Information File format               #
# are given in the paper "The Crystallographic Information File (CIF):       #
# a New Standard Archive File for Crystallography" by S. R. Hall, F. H.      #
# Allen and I. D. Brown [Acta Cryst. (1991), A47, 655-685].                  #
#                                                                            #
# The current version of the core CIF dictionary is obtainable from          #
# ftp://ftp.iucr.org/pub/cif_core.dic.                                       #
#                                                                            #
# Software is freely available for graphical display of the structure(s)     #
# in this CIF. For information consult the CIF software page                 #
# http://www.iucr.org/resources/cif/software.                                #
#                                                                            #
# This file may be used for bona fide research purposes within the           #
# scientific community so long as proper attribution is given to the journal # 
# article from which it was obtained.                                        #
#                                                                            #
##############################################################################
data_global
_journal_date_recd_electronic     2013-04-12
_journal_date_accepted     2013-05-25
_journal_name_full     'Acta Crystallographica, Section E'
_journal_year     2013
_journal_volume     69
_journal_issue      7
_journal_page_first     o1096
_journal_page_last     o1096
_journal_paper_category     QO
_journal_paper_doi     10.1107/S1600536813014451
_journal_coeditor_code     RK2401
_publ_contact_author_name     'Prof. Jia, Zheng-ping'
_publ_contact_author_address
;
Department of Pharmacy,
Lanzhou General Hospital,
Lanzhou Command, Lanzhou 730050,
China
;
_publ_contact_author_email     'zhengping_jia@yahoo.cn'
_publ_contact_author_fax     '+86-931-899-4671'
_publ_contact_author_phone     '+86-931-899-4671'
_publ_section_title
;
5,6-Dihydroxy-7,8-dimethoxyflavone
;
loop_
    _publ_author_name
    _publ_author_footnote
    _publ_author_address
    'Jing, Lin-Lin' .
;
Department of Pharmacy, Lanzhou General Hospital of PLA,
Key laboratory of the prevention and cure
for the plateau environment damage PLA, 730050, Lanzhou Gansu,
People's Republic of China
;
    'Fan, Xiao-Fei' .
;
Department of Pharmacy, Lanzhou General Hospital of PLA,
Key laboratory of the prevention and cure
for the plateau environment damage PLA, 730050, Lanzhou Gansu,
People's Republic of China
;
    'Fan, Peng-Cheng' .
;
Department of Pharmacy, Lanzhou General Hospital of PLA,
Key laboratory of the prevention and cure
for the plateau environment damage PLA, 730050, Lanzhou Gansu,
People's Republic of China
;
    'He, Lei' .
;
Department of Pharmacy, Lanzhou General Hospital of PLA,
Key laboratory of the prevention and cure
for the plateau environment damage PLA, 730050, Lanzhou Gansu,
People's Republic of China
;
    'Jia, Zheng-Ping' .
;
Department of Pharmacy, Lanzhou General Hospital of PLA,
Key laboratory of the prevention and cure
for the plateau environment damage PLA, 730050, Lanzhou Gansu,
People's Republic of China
;
data_I
_chemical_name_systematic
;
5,6-dihydroxy-7,8-dimethoxy-2-phenylchromen-4-one
;
_chemical_name_common     '5,6-Dihydroxy-7,8-dimethoxyflavone'
_chemical_formula_moiety     'C17 H14 O6'
_chemical_formula_sum     'C17 H14 O6'
_chemical_formula_iupac     'C17 H14 O6'
_chemical_formula_weight     314.28
_chemical_melting_point     ?
_space_group_crystal_system     triclinic
_space_group_name_H-M_alt     'P -1'
_space_group_name_Hall     '-P 1'
loop_
    _space_group_symop_id
    _space_group_symop_operation_xyz
    1 'x, y, z'
    2 '-x, -y, -z'
_cell_length_a     7.953(6)
_cell_length_b     8.548(6)
_cell_length_c     10.951(8)
_cell_angle_alpha     96.602(8)
_cell_angle_beta     92.282(8)
_cell_angle_gamma     100.279(7)
_cell_volume     726.3(9)
_cell_formula_units_Z     2
_cell_measurement_reflns_used     1607
_cell_measurement_theta_min     2.44
_cell_measurement_theta_max     28.03
_cell_measurement_temperature     295(2)
_exptl_crystal_description     'block'
_exptl_crystal_colour     'orange'
_exptl_crystal_size_max     0.21
_exptl_crystal_size_mid     0.16
_exptl_crystal_size_min     0.09
_exptl_crystal_density_diffrn     1.437
_exptl_crystal_density_meas     .
_exptl_crystal_density_method     'not measured'
_exptl_crystal_F_000     328
_exptl_absorpt_coefficient_mu     0.110
_exptl_absorpt_correction_type     none
_exptl_absorpt_process_details     ?
_exptl_absorpt_correction_T_min     ?
_exptl_absorpt_correction_T_max     ?
_exptl_special_details     ?
_diffrn_ambient_temperature     295(2)
_diffrn_radiation_type     'MoK\a'
_diffrn_radiation_wavelength     0.71073
_diffrn_radiation_monochromator     'graphite'
_diffrn_measurement_device_type     'Bruker APEXII CCD'
_diffrn_measurement_method     '\f and \w scans'
_diffrn_detector_area_resol_mean     ?
_diffrn_reflns_number     5252
_diffrn_reflns_av_R_equivalents     0.0360
_diffrn_reflns_theta_min     2.44
_diffrn_reflns_theta_max     28.34
_diffrn_reflns_theta_full     25.50
_diffrn_measured_fraction_theta_max     0.927
_diffrn_measured_fraction_theta_full     0.977
_diffrn_reflns_limit_h_min     -9
_diffrn_reflns_limit_h_max     10
_diffrn_reflns_limit_k_min     -10
_diffrn_reflns_limit_k_max     11
_diffrn_reflns_limit_l_min     -14
_diffrn_reflns_limit_l_max     14
_diffrn_standards_number     0
_diffrn_standards_interval_count     ?
_diffrn_standards_interval_time     ?
_diffrn_standards_decay_%     ?
_refine_special_details
;
 Refinement of <i>F</i>^2^ against ALL reflections. The weighted
 <i>R</i>--factor <i>wR</i> and goodness of fit <i>S</i> are based on
 <i>F</i>^2^, conventional <i>R</i>--factors <i>R</i> are based on <i>F</i>,
 with <i>F</i> set to zero for negative <i>F</i>^2^. The threshold expression
 of <i>F</i>^2^ > \s(<i>F</i>^2^) is used only for calculating
 <i>R</i>--factors(gt) <i>etc</i>. and is not relevant to the choice of
 reflections for refinement. <i>R</i>--factors based on <i>F</i>^2^ are
 statistically about twice as large as those based on <i>F</i>, and
 <i>R</i>--factors based on ALL data will be even larger.
;
_reflns_number_total     3368
_reflns_number_gt     1786
_reflns_threshold_expression     I>2\s(I)
_refine_ls_structure_factor_coef     Fsqd
_refine_ls_matrix_type     full
_refine_ls_R_factor_all     0.1273
_refine_ls_R_factor_gt     0.0697
_refine_ls_wR_factor_gt     0.1934
_refine_ls_wR_factor_ref     0.2358
_refine_ls_goodness_of_fit_ref     1.030
_refine_ls_restrained_S_all     1.030
_refine_ls_number_reflns     3368
_refine_ls_number_parameters     212
_refine_ls_number_restraints     0
_refine_ls_hydrogen_treatment     constr
_refine_ls_weighting_scheme     calc
_refine_ls_weighting_details
                 'calc w=1/[\s^2^(Fo^2^)+(0.1286P)^2^] where P=(Fo^2^+2Fc^2^)/3'
_atom_sites_solution_hydrogens     geom
_atom_sites_solution_primary     direct
_atom_sites_solution_secondary     difmap
_refine_ls_shift/su_max     0.000
_refine_ls_shift/su_mean     0.000
_refine_diff_density_max     0.324
_refine_diff_density_min     -0.315
_refine_ls_extinction_method     'none'
_refine_ls_extinction_coef     ?
loop_
    _atom_type_symbol
    _atom_type_description
    _atom_type_scat_dispersion_real
    _atom_type_scat_dispersion_imag
    _atom_type_scat_source
    'C' 'C' 0.0033 0.0016
                         'International Tables Vol C Tables 4.2.6.8 and 6.1.1.4'
    'H' 'H' 0.0000 0.0000
                         'International Tables Vol C Tables 4.2.6.8 and 6.1.1.4'
    'O' 'O' 0.0106 0.0060
                         'International Tables Vol C Tables 4.2.6.8 and 6.1.1.4'
_computing_data_collection     '<i>APEX2</i> (Bruker, 2007)'
_computing_cell_refinement     '<i>SAINT</i> (Bruker, 2007)'
_computing_data_reduction     '<i>SAINT</i> (Bruker, 2007)'
_computing_structure_solution     '<i>SHELXS97</i> (Sheldrick, 2008)'
_computing_structure_refinement     '<i>SHELXL97</i> (Sheldrick, 2008)'
_computing_molecular_graphics     '<i>ORTEP-3</i> (Farrugia, 2012)'
_computing_publication_material
               '<i>SHELXTL</i> (Sheldrick, 2008) and <i>PLATON</i> (Spek, 2009)'
loop_
    _atom_site_type_symbol
    _atom_site_label
    _atom_site_fract_x
    _atom_site_fract_y
    _atom_site_fract_z
    _atom_site_U_iso_or_equiv
    _atom_site_adp_type
    _atom_site_calc_flag
    _atom_site_refinement_flags
    _atom_site_occupancy
    _atom_site_symmetry_multiplicity
    _atom_site_disorder_assembly
    _atom_site_disorder_group
    O O1 0.6956(2) 0.4357(2) 0.24860(16) 0.0386(5) Uani d . 1 1 . .
    O O2 0.3542(3) 0.1892(2) -0.02333(18) 0.0489(6) Uani d . 1 1 . .
    O O3 0.1717(2) 0.4078(2) 0.00746(18) 0.0450(5) Uani d . 1 1 . .
    H H3 0.1947 0.3212 -0.0196 0.067 Uiso calc R 1 1 . .
    O O4 0.1217(3) 0.6852(2) 0.14665(19) 0.0512(6) Uani d . 1 1 . .
    H H4 0.0594 0.6291 0.0909 0.077 Uiso calc R 1 1 . .
    O O5 0.3574(3) 0.8349(2) 0.32644(18) 0.0528(6) Uani d . 1 1 . .
    O O6 0.6457(2) 0.7095(2) 0.38048(16) 0.0450(5) Uani d . 1 1 . .
    C C1 0.7247(3) 0.2981(3) 0.1857(2) 0.0354(6) Uani d . 1 1 . .
    C C2 0.6135(4) 0.2132(3) 0.0965(3) 0.0405(7) Uani d . 1 1 . .
    H H2 0.6368 0.1175 0.0576 0.049 Uiso calc R 1 1 . .
    C C3 0.4604(3) 0.2653(3) 0.0593(2) 0.0359(6) Uani d . 1 1 . .
    C C4 0.4325(3) 0.4143(3) 0.1259(2) 0.0303(6) Uani d . 1 1 . .
    C C5 0.2887(3) 0.4797(3) 0.1000(2) 0.0334(6) Uani d . 1 1 . .
    C C6 0.2615(3) 0.6188(3) 0.1678(2) 0.0367(6) Uani d . 1 1 . .
    C C7 0.3817(4) 0.6939(3) 0.2618(2) 0.0377(7) Uani d . 1 1 . .
    C C8 0.5273(3) 0.6333(3) 0.2885(2) 0.0360(6) Uani d . 1 1 . .
    C C9 0.5500(3) 0.4924(3) 0.2197(2) 0.0338(6) Uani d . 1 1 . .
    C C10 0.8873(3) 0.2593(3) 0.2294(2) 0.0362(6) Uani d . 1 1 . .
    C C11 0.9879(4) 0.3551(4) 0.3266(3) 0.0457(7) Uani d . 1 1 . .
    H H11 0.9524 0.4461 0.3637 0.055 Uiso calc R 1 1 . .
    C C12 1.1388(4) 0.3168(4) 0.3683(3) 0.0555(9) Uani d . 1 1 . .
    H H12 1.2037 0.3809 0.4340 0.067 Uiso calc R 1 1 . .
    C C13 1.1942(4) 0.1838(4) 0.3130(3) 0.0558(9) Uani d . 1 1 . .
    H H13 1.2969 0.1584 0.3407 0.067 Uiso calc R 1 1 . .
    C C14 1.0974(4) 0.0895(4) 0.2172(3) 0.0569(9) Uani d . 1 1 . .
    H H14 1.1342 -0.0010 0.1805 0.068 Uiso calc R 1 1 . .
    C C15 0.9459(4) 0.1264(4) 0.1742(3) 0.0492(8) Uani d . 1 1 . .
    H H15 0.8826 0.0620 0.1079 0.059 Uiso calc R 1 1 . .
    C C16 0.2964(6) 0.8185(5) 0.4437(4) 0.0927(14) Uani d . 1 1 . .
    H H16A 0.1833 0.7547 0.4353 0.139 Uiso calc R 1 1 . .
    H H16B 0.2929 0.9224 0.4862 0.139 Uiso calc R 1 1 . .
    H H16C 0.3712 0.7671 0.4897 0.139 Uiso calc R 1 1 . .
    C C17 0.7790(5) 0.8185(4) 0.3370(3) 0.0655(10) Uani d . 1 1 . .
    H H17A 0.8386 0.7615 0.2774 0.098 Uiso calc R 1 1 . .
    H H17B 0.8575 0.8694 0.4048 0.098 Uiso calc R 1 1 . .
    H H17C 0.7313 0.8982 0.2995 0.098 Uiso calc R 1 1 . .
loop_
    _atom_site_aniso_label
    _atom_site_aniso_U_11
    _atom_site_aniso_U_22
    _atom_site_aniso_U_33
    _atom_site_aniso_U_12
    _atom_site_aniso_U_13
    _atom_site_aniso_U_23
    O1 0.0383(11) 0.0392(11) 0.0415(10) 0.0216(9) -0.0029(8) -0.0015(8)
    O2 0.0437(12) 0.0463(12) 0.0544(12) 0.0171(9) -0.0080(9) -0.0127(9)
    O3 0.0383(12) 0.0452(12) 0.0511(12) 0.0182(9) -0.0083(9) -0.0080(9)
    O4 0.0429(13) 0.0525(13) 0.0612(14) 0.0296(10) -0.0074(10) -0.0096(10)
    O5 0.0668(15) 0.0453(12) 0.0497(12) 0.0305(11) 0.0005(10) -0.0101(9)
    O6 0.0451(12) 0.0519(12) 0.0370(11) 0.0143(10) -0.0040(9) -0.0044(9)
    C1 0.0384(16) 0.0329(14) 0.0393(15) 0.0161(12) 0.0063(12) 0.0063(11)
    C2 0.0404(17) 0.0367(15) 0.0476(16) 0.0201(13) 0.0026(13) -0.0020(12)
    C3 0.0344(15) 0.0381(15) 0.0365(14) 0.0121(12) 0.0019(11) 0.0009(11)
    C4 0.0321(14) 0.0321(14) 0.0290(13) 0.0118(11) 0.0047(10) 0.0031(10)
    C5 0.0310(15) 0.0388(15) 0.0315(13) 0.0112(12) 0.0005(11) 0.0027(10)
    C6 0.0340(15) 0.0395(15) 0.0406(15) 0.0186(12) 0.0018(11) 0.0035(11)
    C7 0.0423(17) 0.0371(15) 0.0376(14) 0.0198(13) 0.0069(12) -0.0001(11)
    C8 0.0402(16) 0.0409(15) 0.0277(13) 0.0140(12) 0.0011(11) -0.0017(10)
    C9 0.0320(15) 0.0403(15) 0.0329(14) 0.0166(12) 0.0016(11) 0.0052(11)
    C10 0.0338(15) 0.0364(15) 0.0433(15) 0.0141(12) 0.0069(12) 0.0121(11)
    C11 0.0458(18) 0.0488(18) 0.0464(16) 0.0202(14) 0.0006(13) 0.0051(13)
    C12 0.046(2) 0.068(2) 0.0549(19) 0.0154(17) -0.0082(15) 0.0124(16)
    C13 0.0407(19) 0.065(2) 0.071(2) 0.0237(17) 0.0030(16) 0.0252(18)
    C14 0.048(2) 0.0475(19) 0.082(2) 0.0252(16) 0.0080(17) 0.0113(17)
    C15 0.0446(18) 0.0439(17) 0.0628(19) 0.0200(14) 0.0016(14) 0.0043(14)
    C16 0.134(4) 0.090(3) 0.066(2) 0.055(3) 0.041(2) -0.006(2)
    C17 0.064(2) 0.063(2) 0.060(2) -0.0004(18) 0.0005(17) -0.0104(16)
_geom_special_details
;
 All s.u.'s (except the s.u. in the dihedral angle between two l.s. planes)
 are estimated using the full covariance matrix. The cell s.u.'s are taken
 into account individually in the estimation of s.u.'s in distances, angles
 and torsion angles; correlations between s.u.'s in cell parameters are only
 used when they are defined by crystal symmetry. An approximate (isotropic)
 treatment of cell s.u.'s is used for estimating s.u.'s involving l.s. planes.
;
loop_
    _geom_bond_atom_site_label_1
    _geom_bond_atom_site_label_2
    _geom_bond_site_symmetry_2
    _geom_bond_distance
    _geom_bond_publ_flag
    O1 C1 . 1.355(3) ?
    O1 C9 . 1.372(3) ?
    O2 C3 . 1.250(3) ?
    O3 H3 . 0.8200 ?
    O3 C5 . 1.360(3) ?
    O4 H4 . 0.8200 ?
    O4 C6 . 1.359(3) ?
    O5 C7 . 1.375(3) ?
    O5 C16 . 1.404(4) ?
    O6 C8 . 1.372(3) ?
    O6 C17 . 1.417(4) ?
    C1 C2 . 1.343(4) ?
    C1 C10 . 1.467(4) ?
    C2 H2 . 0.9300 ?
    C2 C3 . 1.429(4) ?
    C3 C4 . 1.450(4) ?
    C4 C5 . 1.393(4) ?
    C4 C9 . 1.385(4) ?
    C5 C6 . 1.384(4) ?
    C6 C7 . 1.391(4) ?
    C7 C8 . 1.384(4) ?
    C8 C9 . 1.389(4) ?
    C10 C11 . 1.393(4) ?
    C10 C15 . 1.388(4) ?
    C11 H11 . 0.9300 ?
    C11 C12 . 1.374(4) ?
    C12 H12 . 0.9300 ?
    C12 C13 . 1.377(5) ?
    C13 H13 . 0.9300 ?
    C13 C14 . 1.365(4) ?
    C14 H14 . 0.9300 ?
    C14 C15 . 1.378(4) ?
    C15 H15 . 0.9300 ?
    C16 H16A . 0.9600 ?
    C16 H16B . 0.9600 ?
    C16 H16C . 0.9600 ?
    C17 H17A . 0.9600 ?
    C17 H17B . 0.9600 ?
    C17 H17C . 0.9600 ?
loop_
    _geom_angle_atom_site_label_1
    _geom_angle_atom_site_label_2
    _geom_angle_atom_site_label_3
    _geom_angle_site_symmetry_1
    _geom_angle_site_symmetry_3
    _geom_angle
    _geom_angle_publ_flag
    C1 O1 C9 . . 119.6(2) ?
    C5 O3 H3 . . 109.5 ?
    C6 O4 H4 . . 109.5 ?
    C7 O5 C16 . . 114.1(3) ?
    C8 O6 C17 . . 112.7(2) ?
    O1 C1 C10 . . 111.1(2) ?
    C2 C1 O1 . . 121.9(2) ?
    C2 C1 C10 . . 127.0(2) ?
    C1 C2 H2 . . 119.0 ?
    C1 C2 C3 . . 122.1(2) ?
    C3 C2 H2 . . 119.0 ?
    O2 C3 C2 . . 123.7(2) ?
    O2 C3 C4 . . 120.9(2) ?
    C2 C3 C4 . . 115.4(2) ?
    C5 C4 C3 . . 121.9(2) ?
    C9 C4 C3 . . 119.3(2) ?
    C9 C4 C5 . . 118.8(2) ?
    O3 C5 C4 . . 120.6(2) ?
    O3 C5 C6 . . 118.5(2) ?
    C6 C5 C4 . . 120.9(2) ?
    O4 C6 C5 . . 122.7(2) ?
    O4 C6 C7 . . 118.5(2) ?
    C5 C6 C7 . . 118.8(2) ?
    O5 C7 C6 . . 118.7(2) ?
    O5 C7 C8 . . 119.5(2) ?
    C8 C7 C6 . . 121.7(2) ?
    O6 C8 C7 . . 121.1(2) ?
    O6 C8 C9 . . 120.8(2) ?
    C7 C8 C9 . . 118.1(2) ?
    O1 C9 C4 . . 121.7(2) ?
    O1 C9 C8 . . 116.6(2) ?
    C4 C9 C8 . . 121.7(2) ?
    C11 C10 C1 . . 121.1(2) ?
    C15 C10 C1 . . 120.8(3) ?
    C15 C10 C11 . . 118.1(3) ?
    C10 C11 H11 . . 119.6 ?
    C12 C11 C10 . . 120.8(3) ?
    C12 C11 H11 . . 119.6 ?
    C11 C12 H12 . . 119.9 ?
    C11 C12 C13 . . 120.2(3) ?
    C13 C12 H12 . . 119.9 ?
    C12 C13 H13 . . 120.2 ?
    C14 C13 C12 . . 119.5(3) ?
    C14 C13 H13 . . 120.2 ?
    C13 C14 H14 . . 119.5 ?
    C13 C14 C15 . . 121.0(3) ?
    C15 C14 H14 . . 119.5 ?
    C10 C15 H15 . . 119.8 ?
    C14 C15 C10 . . 120.3(3) ?
    C14 C15 H15 . . 119.8 ?
    O5 C16 H16A . . 109.5 ?
    O5 C16 H16B . . 109.5 ?
    O5 C16 H16C . . 109.5 ?
    H16A C16 H16B . . 109.5 ?
    H16A C16 H16C . . 109.5 ?
    H16B C16 H16C . . 109.5 ?
    O6 C17 H17A . . 109.5 ?
    O6 C17 H17B . . 109.5 ?
    O6 C17 H17C . . 109.5 ?
    H17A C17 H17B . . 109.5 ?
    H17A C17 H17C . . 109.5 ?
    H17B C17 H17C . . 109.5 ?
loop_
    _geom_torsion_atom_site_label_1
    _geom_torsion_atom_site_label_2
    _geom_torsion_atom_site_label_3
    _geom_torsion_atom_site_label_4
    _geom_torsion_site_symmetry_1
    _geom_torsion_site_symmetry_2
    _geom_torsion_site_symmetry_3
    _geom_torsion_site_symmetry_4
    _geom_torsion
    _geom_torsion_publ_flag
    O1 C1 C2 C3 . . . . 2.1(4) ?
    O1 C1 C10 C11 . . . . 2.1(4) ?
    O1 C1 C10 C15 . . . . -177.4(3) ?
    O2 C3 C4 C5 . . . . -0.7(4) ?
    O2 C3 C4 C9 . . . . 177.8(2) ?
    O3 C5 C6 O4 . . . . 0.9(4) ?
    O3 C5 C6 C7 . . . . -179.3(2) ?
    O4 C6 C7 O5 . . . . -2.3(4) ?
    O4 C6 C7 C8 . . . . -179.9(3) ?
    O5 C7 C8 O6 . . . . 1.6(4) ?
    O5 C7 C8 C9 . . . . -178.6(2) ?
    O6 C8 C9 O1 . . . . -0.2(4) ?
    O6 C8 C9 C4 . . . . -179.5(2) ?
    C1 O1 C9 C4 . . . . -1.3(4) ?
    C1 O1 C9 C8 . . . . 179.4(2) ?
    C1 C2 C3 O2 . . . . 180.0(3) ?
    C1 C2 C3 C4 . . . . -0.9(4) ?
    C1 C10 C11 C12 . . . . 179.0(3) ?
    C1 C10 C15 C14 . . . . -178.9(3) ?
    C2 C1 C10 C11 . . . . -177.5(3) ?
    C2 C1 C10 C15 . . . . 3.0(4) ?
    C2 C3 C4 C5 . . . . -179.9(2) ?
    C2 C3 C4 C9 . . . . -1.3(4) ?
    C3 C4 C5 O3 . . . . -2.4(4) ?
    C3 C4 C5 C6 . . . . 177.5(2) ?
    C3 C4 C9 O1 . . . . 2.4(4) ?
    C3 C4 C9 C8 . . . . -178.3(2) ?
    C4 C5 C6 O4 . . . . -179.0(2) ?
    C4 C5 C6 C7 . . . . 0.8(4) ?
    C5 C4 C9 O1 . . . . -179.0(2) ?
    C5 C4 C9 C8 . . . . 0.3(4) ?
    C5 C6 C7 O5 . . . . 177.9(2) ?
    C5 C6 C7 C8 . . . . 0.3(4) ?
    C6 C7 C8 O6 . . . . 179.2(2) ?
    C6 C7 C8 C9 . . . . -1.0(4) ?
    C7 C8 C9 O1 . . . . -180.0(2) ?
    C7 C8 C9 C4 . . . . 0.7(4) ?
    C9 O1 C1 C2 . . . . -1.1(4) ?
    C9 O1 C1 C10 . . . . 179.3(2) ?
    C9 C4 C5 O3 . . . . 179.1(2) ?
    C9 C4 C5 C6 . . . . -1.1(4) ?
    C10 C1 C2 C3 . . . . -178.3(2) ?
    C10 C11 C12 C13 . . . . 1.0(5) ?
    C11 C10 C15 C14 . . . . 1.5(5) ?
    C11 C12 C13 C14 . . . . -0.6(5) ?
    C12 C13 C14 C15 . . . . 0.7(5) ?
    C13 C14 C15 C10 . . . . -1.2(5) ?
    C15 C10 C11 C12 . . . . -1.5(5) ?
    C16 O5 C7 C6 . . . . 103.2(4) ?
    C16 O5 C7 C8 . . . . -79.2(4) ?
    C17 O6 C8 C7 . . . . -92.6(3) ?
    C17 O6 C8 C9 . . . . 87.6(3) ?
loop_
    _geom_hbond_atom_site_label_D
    _geom_hbond_atom_site_label_H
    _geom_hbond_atom_site_label_A
    _geom_hbond_site_symmetry_A
    _geom_hbond_distance_DH
    _geom_hbond_distance_HA
    _geom_hbond_distance_DA
    _geom_hbond_angle_DHA
    O4 H4 O3 2_565 0.82 2.05 2.764(4) 146
    C12 H12 O6 2_766 0.93 2.58 3.234(4) 128
    O3 H3 O2 ? 0.82 1.84 2.564(3) 146
    O4 H4 O3 ? 0.82 2.34 2.767(3) 113
    C11 H11 O1 ? 0.93 2.34 2.675(4) 101
