# Supplementary material for: 5,6-Dihy­droxy-7,8-di­meth­oxy­flavone
Source: Acta Crystallogr Sect E Struct Rep Online. 2013 Jun 15;69(Pt 7):o1096. doi: 10.1107/S1600536813014451 (PMC3770373; doi:10.1107/S1600536813014451)
Supplement: Supplementary file 2 [file e-69-o1096-Isup2.hkl]

# 
# h,k,l, Fc-squared, Fo-squared, sigma(Fo-squared) and status flag 
# 
data_I
_shelx_title ' CF solution in P-1' 
_shelx_refln_list_code          4 
_shelx_F_calc_maximum      134.12 
_exptl_crystal_F_000       328.00 
_reflns_d_resolution_high  0.7485 
 
loop_ 
 _symmetry_equiv_pos_as_xyz 
 'x, y, z' 
 '-x, -y, -z' 
 
_cell_length_a     7.9533 
_cell_length_b     8.5483 
_cell_length_c    10.9514 
_cell_angle_alpha  96.602 
_cell_angle_beta   92.282 
_cell_angle_gamma 100.279 
 
_shelx_F_squared_multiplier     1.000 
 
loop_ 
 _refln_index_h 
 _refln_index_k 
 _refln_index_l 
 _refln_F_squared_calc 
 _refln_F_squared_meas 
 _refln_F_squared_sigma 
 _refln_observed_status 
   1   0   0      568.19     1058.57     48.33 o 
   2   0   0      824.22     1423.09     37.30 o 
   3   0   0      135.14      223.23      8.52 o 
   4   0   0      498.53      886.63     31.01 o 
   5   0   0       58.08      105.32      3.88 o 
   6   0   0       22.52       37.08      5.43 o 
   7   0   0       13.54        4.45      4.16 o 
   8   0   0        5.36        3.65      4.98 o 
   9   0   0        0.74        1.03      4.33 o 
  10   0   0        1.17        0.27      5.15 o 
 -10   1   0        0.06       -0.91      4.68 o 
  -9   1   0        0.09        0.35      4.60 o 
  -8   1   0       32.88       48.71      7.59 o 
  -7   1   0        2.43       -3.44      3.44 o 
  -6   1   0        0.01       -1.36      1.36 o 
  -5   1   0        3.60        7.85      2.23 o 
  -4   1   0     1903.56     3573.70     93.29 o 
  -3   1   0       19.89       29.10      4.12 o 
  -2   1   0       89.35       95.08     11.88 o 
  -1   1   0      261.80      238.68      8.44 o 
   0   1   0     2707.01     2543.32    104.30 o 
   1   1   0      772.46      738.17     22.88 o 
   2   1   0       16.00       11.13      1.08 o 
   3   1   0      150.68      123.06      3.93 o 
   4   1   0      193.28      211.30      6.67 o 
   5   1   0       70.43       84.23      4.26 o 
   6   1   0       25.14       24.21      2.94 o 
   7   1   0      562.96      629.26     33.39 o 
   8   1   0       91.28       92.46      9.47 o 
   9   1   0        0.06        3.08      4.96 o 
 -10   2   0        5.61       19.53      6.92 o 
  -9   2   0        5.98       14.69      5.55 o 
  -8   2   0      165.30      249.51     16.30 o 
  -7   2   0        0.03       -2.90      2.90 o 
  -6   2   0       58.38       91.88      5.72 o 
  -5   2   0        9.31       12.60      2.17 o 
  -4   2   0     1749.40     1885.18     64.49 o 
  -3   2   0      704.83      755.14     49.15 o 
  -2   2   0      551.32      517.33     22.54 o 
  -1   2   0      303.12      303.91     23.57 o 
   0   2   0     4016.67     3906.89    132.12 o 
   1   2   0        5.92        8.34      0.93 o 
   2   2   0       23.48       21.90      1.64 o 
   3   2   0      115.55      116.87      4.94 o 
   4   2   0       47.65       40.88      6.85 o 
   5   2   0       63.97       63.82      5.07 o 
   6   2   0        1.51        1.77      1.78 o 
   7   2   0      177.66      181.88     13.53 o 
   8   2   0       57.86       76.11      9.83 o 
   9   2   0        0.13        3.00      5.39 o 
 -10   3   0        0.84       -2.78      4.84 o 
  -9   3   0        6.84        7.01      5.26 o 
  -8   3   0      176.13      227.42     15.57 o 
  -7   3   0        0.02       -1.93      1.93 o 
  -6   3   0       34.03       33.03      3.60 o 
  -5   3   0       76.98       68.60      4.34 o 
  -4   3   0      292.21      302.92     11.88 o 
  -3   3   0       44.85       33.08      3.45 o 
  -2   3   0     1494.48     1439.79     50.79 o 
  -1   3   0      729.12      741.77     19.76 o 
   0   3   0       93.31       97.81      3.55 o 
   1   3   0      234.21      215.08      6.31 o 
   2   3   0        5.73        3.50      1.39 o 
   3   3   0      543.27      518.51     17.41 o 
   4   3   0       80.72       82.33      4.46 o 
   5   3   0        1.56        0.98      2.20 o 
   6   3   0       14.12       16.35      3.02 o 
   7   3   0       82.23       95.33      6.28 o 
   8   3   0       13.95       24.85      7.14 o 
   9   3   0        3.47        7.65      5.77 o 
 -10   4   0        0.79       -0.72      5.16 o 
  -9   4   0        9.91        8.72      5.09 o 
  -8   4   0        6.92        4.73      2.98 o 
  -7   4   0       19.88       11.88      3.10 o 
  -6   4   0       33.96       36.71      3.92 o 
  -5   4   0       36.95       37.44      3.39 o 
  -4   4   0       78.93       84.69      4.54 o 
  -3   4   0        6.30        5.62      0.81 o 
  -2   4   0      418.78      412.38     11.52 o 
  -1   4   0      595.47      611.79     16.67 o 
   0   4   0      104.46      101.89      3.51 o 
   1   4   0       55.29       53.56      2.33 o 
   2   4   0      125.70      122.60      4.14 o 
   3   4   0        5.88        6.80      1.97 o 
   4   4   0      173.71      181.20      7.84 o 
   5   4   0        3.56        3.82      2.13 o 
   6   4   0        0.45       -2.16      2.35 o 
   7   4   0        0.14        0.83      2.67 o 
   8   4   0        2.60        3.08      5.47 o 
 -10   5   0        0.25        1.12      5.29 o 
  -9   5   0        0.52       -0.26      3.14 o 
  -8   5   0        6.45        2.37      5.60 o 
  -7   5   0       15.27       10.06      3.19 o 
  -6   5   0      126.74      114.46     10.27 o 
  -5   5   0      331.73      310.67     12.84 o 
  -4   5   0       98.75       98.10      5.20 o 
  -3   5   0       50.80       47.33      5.91 o 
  -2   5   0      263.72      270.75      8.08 o 
  -1   5   0       55.84       69.60      3.86 o 
   0   5   0        0.41        4.58      2.20 o 
   1   5   0       53.30       70.10      3.74 o 
   2   5   0       20.30       28.17      3.87 o 
   3   5   0       18.54       21.22      2.56 o 
   4   5   0        3.01        4.12      2.68 o 
   5   5   0       29.77       29.31      3.85 o 
   6   5   0        1.14       -1.47      3.12 o 
   7   5   0        6.27        8.65      3.33 o 
   8   5   0        6.49        9.19      6.58 o 
  -9   6   0        1.86        2.96      3.93 o 
  -8   6   0       13.31       10.25      3.54 o 
  -7   6   0        0.63       -1.25      2.46 o 
  -6   6   0       13.77       17.70      5.54 o 
  -5   6   0       14.00       17.99      5.81 o 
  -3   6   0      155.50      246.94     29.51 o 
  -2   6   0        1.43        1.89      0.93 o 
  -1   6   0        5.48        7.70      2.67 o 
   1   6   0       52.12       63.16      5.18 o 
   2   6   0       36.30       43.86      3.39 o 
   3   6   0       11.53       17.40      3.07 o 
   4   6   0        1.63        7.69      2.46 o 
   5   6   0        1.98        0.51      2.74 o 
   6   6   0        3.04       -1.93      3.34 o 
   7   6   0        6.57       16.69      4.12 o 
  -9   7   0        2.30       28.18      8.45 o 
  -8   7   0        6.68       10.92      4.08 o 
  -7   7   0        0.41        6.11      4.92 o 
  -6   7   0       54.71       72.89      5.44 o 
  -5   7   0        3.09        2.89      2.30 o 
  -2   7   0        4.74       15.13      2.41 o 
   0   7   0       33.49       45.37      5.34 o 
   1   7   0        0.59        0.60      1.75 o 
   2   7   0       48.94       45.85      3.74 o 
   3   7   0       38.32       42.61      3.99 o 
   4   7   0       38.43       49.23      4.67 o 
   5   7   0        0.08       -2.39      2.39 o 
   6   7   0        2.04        1.32      2.99 o 
   7   7   0        2.46        9.08      4.90 o 
  -8   8   0        0.44       51.32     10.16 o 
  -7   8   0       35.96       61.00     11.01 o 
  -6   8   0        0.06       -3.98      4.66 o 
  -5   8   0        2.01       16.16      6.04 o 
  -4   8   0        1.72       14.07      5.28 o 
  -2   8   0       89.12       86.48      5.35 o 
  -1   8   0        1.18        0.63      2.03 o 
   0   8   0       34.61       36.29      5.67 o 
   1   8   0        5.05        0.40      3.21 o 
   2   8   0       71.29       86.18      8.30 o 
   3   8   0       38.25      100.80      9.20 o 
   4   8   0       84.56      122.02     10.44 o 
   5   8   0        3.29        5.54      4.64 o 
  -7   9   0        1.14        5.99      7.25 o 
  -6   9   0       33.23       35.82      9.01 o 
  -5   9   0        0.96        5.50      5.46 o 
  -4   9   0        0.00       -0.95      3.86 o 
  -3   9   0        7.34        5.22      3.95 o 
  -2   9   0        9.56        5.54      3.61 o 
  -1   9   0       11.38       16.14      4.72 o 
   0   9   0       28.36       37.73      6.39 o 
   1   9   0       28.32       28.30      6.08 o 
   2   9   0       24.31       25.32      5.88 o 
   3   9   0       14.95       13.92      5.33 o 
   4   9   0        5.69        7.68      4.90 o 
  -6  10   0       10.97       11.49      6.65 o 
  -5  10   0        5.45        4.35      5.07 o 
  -4  10   0       41.28       37.87      7.65 o 
  -3  10   0        5.84       -2.31      3.41 o 
  -1  10   0       23.52       21.77      5.70 o 
   0  10   0       29.98       36.99      6.83 o 
   1  10   0        0.00       -3.58      3.58 o 
   2  10   0       11.23        6.34      4.68 o 
  -4  11   0       31.83       19.14      6.29 o 
   0  11   0        0.15       -4.14      4.14 o 
   0 -11   1        9.31       11.01      5.79 o 
   4 -11   1        1.14        1.74      4.80 o 
  -2 -10   1        0.08       -3.79      4.01 o 
  -1 -10   1        0.14        0.63      4.27 o 
   0 -10   1       32.02       37.12      6.91 o 
   1 -10   1       31.40       29.48      6.35 o 
   3 -10   1        0.08        1.35      3.88 o 
   4 -10   1       13.46       10.68      5.50 o 
   5 -10   1       12.65       13.60      6.20 o 
   6 -10   1        8.95       10.04      6.94 o 
  -4  -9   1       24.58       26.92      6.13 o 
  -3  -9   1       28.70       45.10      7.56 o 
  -2  -9   1       12.27       12.25      4.96 o 
  -1  -9   1        0.16       -3.22      3.22 o 
   0  -9   1        0.10       -0.13      3.45 o 
   1  -9   1       23.54       24.37      5.35 o 
   2  -9   1        1.69        2.34      3.27 o 
   3  -9   1        1.38        4.30      4.01 o 
   4  -9   1        4.83        3.39      4.04 o 
   5  -9   1       13.42       24.16      6.97 o 
   6  -9   1        7.52       10.55      6.98 o 
   7  -9   1       16.92       20.41      7.75 o 
  -5  -8   1        0.79        4.17      4.48 o 
  -4  -8   1       83.44       90.31      8.98 o 
  -3  -8   1      219.37      265.29     16.67 o 
  -2  -8   1       11.44       21.33      5.17 o 
  -1  -8   1        0.40        3.27      3.42 o 
   0  -8   1        5.28       13.25      4.00 o 
   1  -8   1        1.45        2.10      1.99 o 
   2  -8   1       14.52       13.57      2.86 o 
   3  -8   1      129.60      221.72     15.66 o 
   4  -8   1       25.04       27.91      6.30 o 
   5  -8   1       37.95       39.08      7.32 o 
   6  -8   1        0.03        7.34      5.81 o 
   7  -8   1       23.53       39.95      9.23 o 
   8  -8   1       78.85      123.19     13.59 o 
  -7  -7   1       18.73       27.09      6.45 o 
  -6  -7   1        0.35        2.28      4.17 o 
  -5  -7   1        0.60        1.63      3.84 o 
  -4  -7   1       12.72       20.23      5.16 o 
  -3  -7   1        7.21       10.63      4.44 o 
  -2  -7   1        0.28       -2.87      3.43 o 
  -1  -7   1        4.11       11.77      4.06 o 
   0  -7   1       31.64       42.32      3.51 o 
   1  -7   1       47.27       56.15      3.85 o 
   2  -7   1       35.83       53.61      3.70 o 
   3  -7   1      517.92      527.25     30.43 o 
   4  -7   1     1765.30     2126.95    110.37 o 
   5  -7   1        0.03       21.64      5.42 o 
   6  -7   1        9.91        9.50      5.37 o 
   7  -7   1       27.88       33.36      7.59 o 
   8  -7   1       24.25       34.39      8.47 o 
   9  -7   1       37.69       71.70     11.56 o 
  -7  -6   1       17.31       16.28      4.27 o 
  -6  -6   1        0.29        5.27      3.95 o 
  -5  -6   1        0.42       -3.93      4.74 o 
  -4  -6   1       21.81       35.99      3.93 o 
  -3  -6   1       11.35       22.12      2.98 o 
  -2  -6   1        4.20        7.28      1.93 o 
  -1  -6   1       23.68       57.40      5.49 o 
   0  -6   1      309.61      466.16     13.39 o 
   1  -6   1       19.05       25.75      1.73 o 
   2  -6   1       19.19       27.20      2.82 o 
   3  -6   1      183.69      180.83      7.54 o 
   4  -6   1      286.72      395.17     31.88 o 
   5  -6   1      253.59      307.86     20.66 o 
   6  -6   1        6.90        8.45      2.67 o 
   7  -6   1        1.39        0.08      2.39 o 
   8  -6   1       14.92       19.06      3.92 o 
   9  -6   1       21.96       18.84      4.30 o 
  -8  -5   1        1.41       13.30      6.81 o 
  -7  -5   1        0.16        2.31      2.93 o 
  -6  -5   1       10.92       13.07      3.27 o 
  -5  -5   1        0.78        6.95      3.68 o 
  -4  -5   1       55.06      103.15      7.91 o 
  -3  -5   1        3.09        4.91      1.71 o 
  -2  -5   1      240.75      264.86      9.97 o 
  -1  -5   1      339.84      350.53     10.31 o 
   0  -5   1      740.37      829.82     33.96 o 
   1  -5   1      347.78      377.25     14.63 o 
   2  -5   1       77.06       73.94      3.88 o 
   3  -5   1       98.17       84.61      3.47 o 
   4  -5   1      443.62      416.02     15.72 o 
   5  -5   1       14.57       14.48      5.44 o 
   6  -5   1       45.34       38.51      3.89 o 
   7  -5   1       14.62       16.44      3.48 o 
   8  -5   1       10.98        9.50      3.39 o 
   9  -5   1        0.50       -1.23      3.00 o 
  10  -5   1        1.73        1.58      4.80 o 
  -9  -4   1        3.11        6.70      5.97 o 
  -8  -4   1       16.99       21.27      7.16 o 
  -7  -4   1       33.04       37.59      4.60 o 
  -6  -4   1        1.00       -0.59      1.93 o 
  -5  -4   1       60.98       72.67      6.62 o 
  -4  -4   1      152.17      178.93      7.76 o 
  -3  -4   1        0.34        0.67      1.19 o 
  -2  -4   1        1.62        0.87      0.62 o 
  -1  -4   1      136.92      144.59      4.71 o 
   0  -4   1       43.48       37.02      2.13 o 
   1  -4   1       46.65       34.03      5.49 o 
   2  -4   1       56.83       43.82      1.93 o 
   3  -4   1        0.00       -0.48      0.48 o 
   4  -4   1        8.63       10.84      1.81 o 
   5  -4   1       14.10       14.59      3.16 o 
   6  -4   1        3.15        2.93      2.12 o 
   7  -4   1       78.74       65.68      5.08 o 
   8  -4   1        8.06        4.84      2.83 o 
   9  -4   1        0.19        0.45      3.97 o 
  10  -4   1        0.08       -4.71      4.71 o 
  -9  -3   1       12.91       20.94      6.98 o 
  -7  -3   1        2.03       -1.44      2.29 o 
  -6  -3   1       12.87       11.52      2.67 o 
  -5  -3   1       49.21       51.25      3.74 o 
  -4  -3   1        0.51       -1.60      1.60 o 
  -3  -3   1       45.71       40.71      4.08 o 
  -2  -3   1        0.41       -1.14      1.69 o 
  -1  -3   1        1.05        0.80      0.50 o 
   0  -3   1      235.55      201.65     12.24 o 
   1  -3   1      585.09      571.88     15.35 o 
   2  -3   1      245.80      201.06      5.85 o 
   3  -3   1       87.05       67.58      2.44 o 
   4  -3   1        2.69        1.60      1.24 o 
   5  -3   1      251.93      227.91      9.64 o 
   6  -3   1       16.20       15.25      2.75 o 
   7  -3   1       36.27       34.21      5.58 o 
   8  -3   1       13.70       12.93      3.23 o 
   9  -3   1        2.15       -2.63      4.25 o 
  10  -3   1        0.01       -4.80      4.80 o 
  -9  -2   1       29.36       39.19      8.23 o 
  -8  -2   1        8.51       21.05      6.49 o 
  -7  -2   1       25.34       41.88      6.94 o 
  -6  -2   1        5.22        2.26      1.78 o 
  -5  -2   1       27.03       31.57      2.91 o 
  -4  -2   1       93.46       82.37      4.20 o 
  -3  -2   1      267.05      238.65      8.53 o 
  -2  -2   1      236.00      225.18     11.43 o 
  -1  -2   1       57.65       53.08      1.91 o 
   0  -2   1      247.62      242.71     23.17 o 
   1  -2   1      581.87      541.46     30.21 o 
   2  -2   1      620.60      540.77     14.53 o 
   3  -2   1      139.50      141.83      4.31 o 
   4  -2   1       36.09       30.22      4.76 o 
   5  -2   1      122.93      146.70      7.71 o 
   6  -2   1      101.79      145.57     10.23 o 
   7  -2   1       24.67       27.45      3.51 o 
   8  -2   1       30.11       37.35      6.76 o 
   9  -2   1        0.85        4.94      4.82 o 
  10  -2   1        1.16        1.72      5.49 o 
 -10  -1   1        4.16        4.06      5.37 o 
  -9  -1   1        1.22       -2.15      4.11 o 
  -8  -1   1       11.54        3.27      5.31 o 
  -7  -1   1        0.67        2.72      3.70 o 
  -6  -1   1       24.10       26.83      2.81 o 
  -5  -1   1       21.02       29.16      2.51 o 
  -4  -1   1       86.50       74.11      6.05 o 
  -3  -1   1       44.95       52.36      2.14 o 
  -2  -1   1     1498.52     1392.93     56.82 o 
  -1  -1   1     2655.35     2451.53    100.69 o 
   0  -1   1      464.01      408.40     13.23 o 
   1  -1   1     1066.59      939.89     24.53 o 
   2  -1   1      624.00      567.03     18.25 o 
   3  -1   1        0.51        0.57      0.43 o 
   4  -1   1        5.87        8.93      1.08 o 
   5  -1   1        0.56       -0.29      1.32 o 
   6  -1   1        4.44        6.77      1.84 o 
   7  -1   1        7.40        0.90      3.65 o 
   8  -1   1        1.07       -0.30      4.29 o 
   9  -1   1        3.68        1.65      4.37 o 
  10  -1   1        4.02        5.37      6.09 o 
 -10   0   1        1.73        6.98      5.66 o 
  -9   0   1       11.31       15.99      6.09 o 
  -8   0   1        0.19       -3.56      3.56 o 
  -7   0   1        5.83        2.15      3.44 o 
  -6   0   1       14.02       35.00      5.22 o 
  -5   0   1      185.16      335.38     11.84 o 
  -3   0   1       48.13       50.22      2.31 o 
  -2   0   1      517.37      504.11     15.84 o 
  -1   0   1       11.85        9.36      0.70 o 
   1   0   1      292.98      303.64      9.61 o 
   2   0   1       54.53       89.41      3.64 o 
   3   0   1      242.66      290.02     31.30 o 
   4   0   1       15.32       19.19      1.42 o 
   5   0   1       43.74       60.23      6.58 o 
   6   0   1       18.87       29.53      4.90 o 
   7   0   1      148.35      172.73     12.95 o 
   8   0   1       14.53       18.47      5.87 o 
   9   0   1        1.56        4.25      4.91 o 
  10   0   1        0.73        0.35      4.95 o 
 -10   1   1       15.38       21.18      6.91 o 
  -9   1   1        0.07       -3.34      3.52 o 
  -8   1   1        4.35        3.37      4.49 o 
  -7   1   1        0.02       -2.62      2.62 o 
  -6   1   1        0.93        1.65      1.65 o 
  -5   1   1       13.33       25.94      5.02 o 
  -4   1   1      169.44      274.39     10.78 o 
  -3   1   1      511.25      543.79     28.81 o 
  -2   1   1      564.70      613.28     31.84 o 
   0   1   1     1031.16     1034.33     33.06 o 
   1   1   1      763.39      835.84     35.08 o 
   3   1   1      166.42      283.59     10.41 o 
   4   1   1      165.52      208.76     17.58 o 
   5   1   1       20.01       20.38      2.80 o 
   6   1   1       54.39       54.05      3.92 o 
   7   1   1      535.44      556.28     30.29 o 
   8   1   1      147.46      174.86     13.50 o 
   9   1   1        3.66        6.57      5.03 o 
 -10   2   1        0.80       -3.79      4.54 o 
  -9   2   1       33.56       47.46      7.67 o 
  -8   2   1       89.14      137.37     10.84 o 
  -7   2   1        5.32        5.95      5.39 o 
  -6   2   1       57.85       94.04      5.51 o 
  -5   2   1        1.85        1.86      1.41 o 
  -3   2   1      166.04      174.73     25.63 o 
  -2   2   1     1861.33     2053.54     53.19 o 
  -1   2   1       59.37       77.08      2.61 o 
   0   2   1      144.00      153.43      4.50 o 
   1   2   1      104.14       95.01      3.71 o 
   2   2   1      248.60      270.90      9.35 o 
   3   2   1      259.79      271.53     17.87 o 
   4   2   1      134.96      141.59      6.04 o 
   5   2   1       60.95       51.02      3.45 o 
   6   2   1       39.50       45.78      4.81 o 
   7   2   1      238.02      257.25     17.24 o 
   8   2   1        3.06       -2.36      4.61 o 
   9   2   1        1.99        3.23      5.36 o 
 -10   3   1        3.78        7.07      5.69 o 
  -9   3   1        2.78       -1.20      4.22 o 
  -8   3   1       93.59       92.34      6.46 o 
  -7   3   1       12.70       10.25      2.94 o 
  -6   3   1       67.12       61.75      4.59 o 
  -5   3   1       65.03       61.91      4.18 o 
  -4   3   1        0.88       -0.81      1.03 o 
  -3   3   1      232.00      198.37      8.78 o 
  -2   3   1       64.42       59.02      2.26 o 
  -1   3   1      586.19      621.27     16.72 o 
   0   3   1      435.30      454.91     12.50 o 
   1   3   1       88.73       90.18      3.60 o 
   2   3   1      579.84      563.11     18.37 o 
   3   3   1     1148.20     1245.78     55.17 o 
   4   3   1      320.45      357.35     12.89 o 
   5   3   1        5.65        6.32      1.89 o 
   6   3   1       15.08       17.51      3.65 o 
   7   3   1       16.50       16.00      3.52 o 
   8   3   1        0.14       -2.66      4.34 o 
   9   3   1        0.71        4.37      5.72 o 
 -10   4   1        7.80        3.90      5.00 o 
  -9   4   1        3.56        2.34      3.21 o 
  -8   4   1        0.06       -2.48      2.48 o 
  -7   4   1       94.29       78.61      7.77 o 
  -6   4   1      108.58      101.97     10.04 o 
  -5   4   1      263.06      267.99     14.98 o 
  -4   4   1       60.23       58.77      3.72 o 
  -3   4   1       37.45       49.01      2.15 o 
  -2   4   1      219.25      206.80      6.28 o 
  -1   4   1     3621.05     3788.01    128.04 o 
   0   4   1      150.99      168.49      5.96 o 
   1   4   1      175.25      157.93      5.09 o 
   2   4   1        9.69       11.71      1.95 o 
   3   4   1      138.27      129.50      5.77 o 
   4   4   1        1.31        0.87      1.44 o 
   5   4   1      120.45      128.34      6.51 o 
   6   4   1        7.66        7.73      2.64 o 
   7   4   1        2.08        1.40      3.02 o 
   8   4   1        2.52        1.07      5.02 o 
 -10   5   1       25.84       22.65      6.98 o 
  -9   5   1       14.22       17.77      4.39 o 
  -8   5   1        0.86       -2.23      2.74 o 
  -7   5   1        6.86        6.61      2.97 o 
  -6   5   1        8.39        2.62      7.36 o 
  -5   5   1     1451.66     1353.52     47.76 o 
  -4   5   1      213.84      210.05      9.01 o 
  -3   5   1       19.93       21.04      1.58 o 
  -2   5   1       47.78       45.01      3.01 o 
  -1   5   1      115.90      135.34      4.59 o 
   0   5   1      234.12      239.41      7.35 o 
   1   5   1        3.33        5.70      1.40 o 
   2   5   1        6.10        7.56      2.19 o 
   3   5   1       33.90       36.07      3.27 o 
   4   5   1        2.91        2.71      1.92 o 
   5   5   1        5.91        6.55      2.51 o 
   6   5   1       50.84       55.03      5.04 o 
   7   5   1       22.95       28.95      5.79 o 
   8   5   1        0.01        0.19      5.09 o 
  -9   6   1        0.50       -3.37      3.37 o 
  -8   6   1        0.45       -0.76      2.89 o 
  -7   6   1        2.97        3.27      3.11 o 
  -6   6   1       16.00       12.91      3.20 o 
  -5   6   1     1550.08     1538.31     61.33 o 
  -4   6   1      695.70      706.21     26.65 o 
  -3   6   1       44.06       47.08      5.98 o 
  -2   6   1       21.83       26.78      4.66 o 
  -1   6   1      208.32      206.76      6.68 o 
   0   6   1        3.55        5.04      2.26 o 
   1   6   1      102.35      115.21      5.32 o 
   2   6   1       32.24       56.52      4.81 o 
   3   6   1        4.83        5.41      2.14 o 
   4   6   1        0.68       -3.01      3.01 o 
   5   6   1        1.62        0.72      2.66 o 
   6   6   1        9.98        9.86      3.08 o 
   7   6   1        3.12        0.54      3.68 o 
  -9   7   1       91.51       99.55      7.76 o 
  -8   7   1        5.53       14.03      5.82 o 
  -7   7   1        0.22       -2.61      2.69 o 
  -6   7   1       24.06       25.33      6.79 o 
  -5   7   1        0.00       -1.72      2.03 o 
  -4   7   1       92.89       90.66      7.92 o 
  -3   7   1        0.13       -0.78      1.85 o 
  -2   7   1       22.78       25.64      3.23 o 
  -1   7   1        3.26        2.06      1.93 o 
   0   7   1       29.22       33.26      4.44 o 
   1   7   1       75.64       71.31      5.80 o 
   2   7   1      222.47      250.00     10.16 o 
   3   7   1       75.80       91.51      5.52 o 
   4   7   1        0.31        2.80      3.34 o 
   5   7   1        0.56       -2.25      2.27 o 
   6   7   1        6.34        5.69      3.13 o 
  -8   8   1       24.39       23.84      8.84 o 
  -7   8   1        0.93        5.08      6.56 o 
  -6   8   1        0.05       -2.13      5.29 o 
  -5   8   1        1.85       -0.60      2.48 o 
  -4   8   1        2.87        1.89      2.35 o 
  -3   8   1        8.17        5.89      2.10 o 
  -2   8   1       56.09       69.53      7.42 o 
  -1   8   1        2.57        0.58      1.59 o 
   0   8   1       30.32       44.35      3.65 o 
   1   8   1        1.26        0.42      1.73 o 
   2   8   1        4.39       11.30      4.10 o 
   3   8   1       47.07       64.24      6.84 o 
   4   8   1        2.02       12.14      4.63 o 
   5   8   1        0.00        0.46      3.40 o 
  -7   9   1       28.33       28.12      8.94 o 
  -6   9   1       41.32       44.90      9.43 o 
  -5   9   1        0.01        0.12      4.81 o 
  -4   9   1        7.21        5.03      4.68 o 
  -3   9   1        3.74        2.77      3.77 o 
  -2   9   1        3.78        1.37      3.30 o 
  -1   9   1       28.84       25.50      5.43 o 
   0   9   1        0.92        1.53      3.63 o 
   1   9   1        0.62        1.79      3.71 o 
   2   9   1        9.83       14.06      4.92 o 
   3   9   1        0.00       -0.34      3.50 o 
   4   9   1        0.28        1.07      3.99 o 
  -6  10   1        2.92        9.96      7.12 o 
  -5  10   1        2.14        0.02      5.09 o 
  -4  10   1       22.21       27.11      6.73 o 
  -3  10   1        5.54        4.29      4.07 o 
   0  10   1        0.81        2.77      4.46 o 
   1  10   1        2.93        1.45      4.59 o 
   2  10   1        7.53        5.77      4.69 o 
   0  11   1        0.76       -1.12      4.42 o 
   0 -11   2        0.11        1.05      4.89 o 
   4 -11   2        0.42       -2.10      4.88 o 
  -2 -10   2        0.15       -0.88      4.42 o 
  -1 -10   2        3.25        7.08      4.78 o 
   0 -10   2        0.25       -3.37      3.67 o 
   1 -10   2        3.44        4.60      4.16 o 
   3 -10   2        0.57        4.28      4.25 o 
   4 -10   2        0.01       -2.67      4.26 o 
   5 -10   2       33.94       52.39      9.47 o 
   6 -10   2        7.10       11.34      7.18 o 
  -4  -9   2        0.08        4.08      4.46 o 
  -3  -9   2       14.35       21.39      5.95 o 
  -2  -9   2        2.15        8.28      4.55 o 
  -1  -9   2        0.00        3.24      3.81 o 
   0  -9   2        0.37       -1.95      3.02 o 
   1  -9   2        0.06       -2.85      3.01 o 
   2  -9   2       17.09       25.51      5.37 o 
   4  -9   2        1.66        6.24      4.41 o 
   5  -9   2       21.06       23.43      6.86 o 
   6  -9   2        1.14        5.28      5.94 o 
   7  -9   2       13.67       23.57      8.15 o 
  -5  -8   2        4.68        5.92      4.22 o 
  -4  -8   2        0.34       -1.84      4.16 o 
  -3  -8   2        7.18       -0.30      4.00 o 
  -2  -8   2       30.11       27.36      5.55 o 
  -1  -8   2       14.09        9.73      4.00 o 
   0  -8   2       14.90       21.35      4.59 o 
   1  -8   2        0.08        0.99      1.87 o 
   3  -8   2      165.86      350.17     22.10 o 
   5  -8   2        0.70        3.59      4.33 o 
   6  -8   2        8.77       18.75      6.57 o 
   7  -8   2        0.17       10.84      6.38 o 
   8  -8   2       19.78       40.36      9.63 o 
  -7  -7   2        0.13       -3.50      3.84 o 
  -6  -7   2        0.29        0.60      3.86 o 
  -5  -7   2        0.13        2.29      3.81 o 
  -4  -7   2        0.63        3.36      3.61 o 
  -3  -7   2        1.58       -1.74      3.18 o 
  -2  -7   2        5.74        0.25      3.62 o 
  -1  -7   2       16.62       10.06      3.75 o 
   0  -7   2       16.42       21.49      2.76 o 
   1  -7   2        7.72       10.78      2.15 o 
   2  -7   2       32.70       39.89      3.20 o 
   3  -7   2       24.54       23.24      5.07 o 
   4  -7   2      602.03      723.96     40.77 o 
   5  -7   2       17.73       28.83      5.85 o 
   6  -7   2        0.55       -0.51      4.24 o 
   7  -7   2        7.00       13.60      6.08 o 
   8  -7   2        0.62       -0.83      4.83 o 
   9  -7   2        1.32        1.45      5.96 o 
  -7  -6   2        0.92        1.30      4.14 o 
  -6  -6   2        6.47        8.53      4.26 o 
  -5  -6   2        4.34        6.53      3.62 o 
  -4  -6   2        6.96        6.34      3.87 o 
  -3  -6   2       10.21       18.66      3.86 o 
  -2  -6   2        5.29        8.21      3.05 o 
  -1  -6   2       50.96       67.26      3.96 o 
   0  -6   2      188.85      284.43     11.10 o 
   1  -6   2        6.20        6.33      1.67 o 
   2  -6   2       23.80       33.00      2.65 o 
   3  -6   2        0.50       -0.52      1.17 o 
   4  -6   2      244.46      287.93     18.61 o 
   5  -6   2      218.00      199.82     14.50 o 
   6  -6   2        1.06       -1.21      3.44 o 
   7  -6   2        7.53       12.99      5.41 o 
   8  -6   2        0.92       -0.53      3.97 o 
   9  -6   2       17.86       17.66      6.64 o 
  -8  -5   2       12.86       19.47      7.25 o 
  -7  -5   2        2.16        1.91      2.69 o 
  -6  -5   2        4.27        5.02      2.74 o 
  -5  -5   2       32.27       42.13      4.15 o 
  -4  -5   2       93.65       90.52      7.26 o 
  -3  -5   2        5.02        9.32      1.99 o 
  -2  -5   2       40.34       46.17      3.10 o 
  -1  -5   2       49.67       72.14     10.01 o 
   0  -5   2      768.28      789.90     21.50 o 
   1  -5   2      270.06      281.57      8.27 o 
   2  -5   2       12.91       12.41      1.11 o 
   3  -5   2        4.46        5.84      0.96 o 
   4  -5   2      101.48       99.39      5.08 o 
   5  -5   2      114.60      104.07      5.66 o 
   6  -5   2       88.49       65.30      6.93 o 
   7  -5   2       97.78       81.33      5.61 o 
   8  -5   2        2.19        0.33      2.57 o 
   9  -5   2        3.44        5.99      3.41 o 
  10  -5   2        1.25       -0.02      5.04 o 
  -9  -4   2        5.75        8.03      6.27 o 
  -8  -4   2        0.77        1.36      5.20 o 
  -7  -4   2        0.11       -0.80      2.34 o 
  -6  -4   2        0.61       -0.01      1.97 o 
  -5  -4   2       90.24       98.09      5.52 o 
  -4  -4   2      364.94      375.71     18.78 o 
  -3  -4   2      120.11      114.85      7.40 o 
  -2  -4   2        9.15        8.71      1.04 o 
  -1  -4   2        2.64        2.75      0.75 o 
   0  -4   2       61.86       61.08      2.36 o 
   1  -4   2      275.09      260.53      7.51 o 
   2  -4   2      181.22      147.21      4.60 o 
   3  -4   2      195.05      183.89      5.65 o 
   4  -4   2        0.52        0.45      1.13 o 
   5  -4   2      115.69      107.93      5.61 o 
   6  -4   2        0.93       -1.59      1.59 o 
   7  -4   2      433.18      336.85     14.14 o 
   8  -4   2        3.82       -2.29      2.29 o 
   9  -4   2        1.16        2.02      4.57 o 
  10  -4   2        0.20       -5.07      5.07 o 
  -9  -3   2       36.32       49.52      9.24 o 
  -8  -3   2      218.17      254.46     17.58 o 
  -7  -3   2        2.25       11.02      4.61 o 
  -6  -3   2        0.01       -1.41      1.65 o 
  -5  -3   2        0.88       -1.40      1.40 o 
  -4  -3   2        6.79        3.87      1.53 o 
  -3  -3   2      115.21      111.93      4.68 o 
  -2  -3   2       34.74       35.92      2.77 o 
  -1  -3   2      377.07      369.32     11.51 o 
   0  -3   2      183.70      189.19     14.13 o 
   1  -3   2       30.35       21.61      2.17 o 
   2  -3   2      640.54      585.85     15.78 o 
   3  -3   2     4101.38     3786.43     98.61 o 
   4  -3   2       23.91       20.09      1.78 o 
   5  -3   2       14.12       17.27      4.11 o 
   6  -3   2       14.97        7.20      3.30 o 
   7  -3   2       57.38       41.76      4.15 o 
   8  -3   2        1.17       -0.43      3.62 o 
   9  -3   2       14.45        6.31      5.14 o 
  10  -3   2        0.68       -4.65      4.65 o 
  -9  -2   2       43.70       54.40      8.90 o 
  -8  -2   2      227.18      244.16     16.85 o 
  -7  -2   2       14.42       23.24      5.41 o 
  -6  -2   2       34.96       28.71      3.07 o 
  -5  -2   2        1.10        2.73      1.46 o 
  -4  -2   2       16.00       18.68      1.53 o 
  -3  -2   2      371.92      360.00     10.23 o 
  -2  -2   2       13.94       16.24      1.23 o 
  -1  -2   2    11929.81    10337.56    322.67 o 
   0  -2   2      877.82      811.58     26.26 o 
   1  -2   2       13.22       15.28      1.12 o 
   2  -2   2      426.08      376.42     10.28 o 
   3  -2   2      209.84      184.24      5.49 o 
   4  -2   2      119.06      136.04      7.95 o 
   5  -2   2       10.12       10.91      1.94 o 
   6  -2   2        2.20        0.85      1.84 o 
   7  -2   2       22.51       14.52      2.80 o 
   8  -2   2        0.26        1.67      3.94 o 
   9  -2   2       14.39       15.91      6.09 o 
  10  -2   2       23.81       34.11      8.12 o 
 -10  -1   2        0.11       -1.86      4.78 o 
  -9  -1   2        3.55        3.03      5.12 o 
  -8  -1   2       13.17        7.37      5.73 o 
  -7  -1   2        4.22        2.08      3.40 o 
  -6  -1   2        1.17        2.50      2.86 o 
  -5  -1   2        0.71        1.59      0.98 o 
  -4  -1   2       93.60      102.67      8.17 o 
  -3  -1   2      219.69      172.30      6.32 o 
  -2  -1   2      979.78      963.46     29.83 o 
  -1  -1   2    17241.09    15755.38    476.23 o 
   0  -1   2     2860.13     2604.64     81.99 o 
   1  -1   2      593.67      493.79     13.16 o 
   2  -1   2      570.37      486.20     13.05 o 
   3  -1   2     3015.74     2865.15     89.72 o 
   4  -1   2      450.99      553.12     53.74 o 
   5  -1   2       92.23       94.08      9.15 o 
   6  -1   2       14.70       13.83      3.68 o 
   7  -1   2        4.70        3.20      4.14 o 
   8  -1   2        4.81        4.62      4.69 o 
   9  -1   2       18.20       28.47      6.93 o 
  10  -1   2       11.07       11.39      6.35 o 
 -10   0   2        1.11       -1.32      5.04 o 
  -9   0   2        1.64       -2.94      4.19 o 
  -8   0   2       16.00       16.05      5.42 o 
  -7   0   2        4.16        2.99      3.53 o 
  -6   0   2        1.94        1.54      1.76 o 
  -5   0   2      418.25      431.27     14.44 o 
  -4   0   2       77.05       74.47      3.42 o 
  -3   0   2        5.48        4.42      0.71 o 
  -2   0   2       16.85       17.82      1.41 o 
  -1   0   2       61.57       61.59      3.21 o 
   0   0   2     2992.00     2957.43     93.98 o 
   1   0   2      213.21      207.71      5.79 o 
   2   0   2      189.86      218.74      6.28 o 
   3   0   2        9.49       11.17      1.03 o 
   4   0   2       14.38       16.36      1.35 o 
   5   0   2        6.56        8.14      1.36 o 
   6   0   2      279.93      292.16     17.23 o 
   7   0   2        8.40       17.99      5.82 o 
   8   0   2        0.26        0.32      3.98 o 
   9   0   2       10.29       13.52      6.16 o 
  10   0   2       13.75       24.49      7.41 o 
 -10   1   2        0.05        2.61      5.27 o 
  -9   1   2       40.21       52.25      8.40 o 
  -8   1   2        3.63        4.54      4.03 o 
  -7   1   2       61.93       95.29      8.51 o 
  -6   1   2        4.11        7.14      2.02 o 
  -5   1   2      383.75      523.40     46.51 o 
  -4   1   2      158.83      222.03      7.26 o 
  -3   1   2       15.81       18.53      1.11 o 
  -2   1   2       82.08       86.87      5.17 o 
  -1   1   2      216.04      220.85      7.49 o 
   0   1   2      544.82      564.84     16.69 o 
   1   1   2      103.15       95.72      5.56 o 
   2   1   2        5.86        4.19      0.85 o 
   3   1   2       49.79       52.03      2.48 o 
   4   1   2       43.93       47.84      2.23 o 
   5   1   2        0.41       -0.38      0.98 o 
   6   1   2        6.94        7.35      2.70 o 
   7   1   2       96.38      105.27     10.16 o 
   8   1   2       15.15       19.98      6.25 o 
   9   1   2        0.19       -0.35      5.07 o 
 -10   2   2        4.04        2.37      4.86 o 
  -9   2   2        2.95        7.60      5.13 o 
  -8   2   2        0.06       -0.80      3.85 o 
  -7   2   2        2.20       -1.49      4.04 o 
  -6   2   2       29.98       23.75      3.18 o 
  -5   2   2       61.41       67.41      9.05 o 
  -4   2   2       47.96       42.33      4.47 o 
  -3   2   2       88.60      101.49      3.38 o 
  -2   2   2      814.79      838.62     22.30 o 
  -1   2   2      766.83      749.27     25.79 o 
   0   2   2     1073.76     1080.14     28.53 o 
   1   2   2       91.01       81.61      2.79 o 
   2   2   2      132.89      151.56      6.72 o 
   3   2   2      273.84      268.80      9.66 o 
   4   2   2       30.89       39.16      2.73 o 
   5   2   2       14.87       17.41      2.37 o 
   6   2   2        2.85        0.91      1.96 o 
   7   2   2        2.93       -4.48      4.48 o 
   8   2   2        7.83        7.67      4.86 o 
   9   2   2        3.42        6.92      4.97 o 
 -10   3   2        2.59       -4.61      4.61 o 
  -9   3   2        1.61        3.23      4.70 o 
  -8   3   2        0.01       -2.23      2.35 o 
  -7   3   2       28.77       27.89      3.98 o 
  -6   3   2      114.50      103.62     10.06 o 
  -5   3   2        2.83        4.16      1.81 o 
  -4   3   2      105.38      105.53      5.36 o 
  -3   3   2        1.02        0.01      0.57 o 
  -2   3   2      385.62      441.78     12.26 o 
  -1   3   2      523.78      532.64     14.53 o 
   0   3   2       24.98       29.13      2.12 o 
   1   3   2      588.11      575.96     18.21 o 
   2   3   2        6.01        5.70      0.88 o 
   3   3   2        8.42       10.65      1.71 o 
   4   3   2       17.70       18.16      2.30 o 
   5   3   2       68.70       64.32      7.08 o 
   6   3   2       34.89       37.80      7.89 o 
   7   3   2       52.73       64.89      6.26 o 
   8   3   2        8.58       10.64      5.86 o 
   9   3   2        0.64       -3.48      3.93 o 
 -10   4   2        0.39       -4.11      5.02 o 
  -9   4   2        1.01        1.72      3.08 o 
  -8   4   2       22.26       23.26      4.24 o 
  -7   4   2        4.13        2.62      2.60 o 
  -6   4   2       11.99        6.77      3.86 o 
  -5   4   2        0.21       -1.37      1.37 o 
  -4   4   2        0.32       -0.23      1.32 o 
  -3   4   2        6.84       11.47      1.20 o 
  -2   4   2       89.78      110.48      3.87 o 
  -1   4   2       53.26       71.39      3.52 o 
   0   4   2      397.39      373.56     10.70 o 
   1   4   2       25.78       28.27      1.70 o 
   2   4   2       29.83       32.71      2.46 o 
   3   4   2        5.33        8.53      1.64 o 
   4   4   2        4.97        6.23      2.40 o 
   5   4   2        2.14        4.51      2.04 o 
   6   4   2       19.72       15.54      2.93 o 
   7   4   2        7.30        6.79      3.50 o 
   8   4   2        0.90        1.54      4.62 o 
  -9   5   2       28.03       30.65      5.21 o 
  -8   5   2        4.77        1.41      3.13 o 
  -7   5   2        0.14       -1.17      2.53 o 
  -6   5   2      210.91      182.47      9.20 o 
  -5   5   2      398.35      414.42     18.32 o 
  -4   5   2      504.17      483.04     18.28 o 
  -3   5   2       27.76       21.82      1.65 o 
  -2   5   2       72.38       88.90      3.48 o 
  -1   5   2        4.56        3.50      0.90 o 
   0   5   2       26.37       26.31      2.69 o 
   1   5   2        0.05       -0.73      0.73 o 
   2   5   2       31.36       31.19      3.03 o 
   3   5   2       35.30       36.48      3.20 o 
   4   5   2        0.57        0.35      2.09 o 
   5   5   2       43.51       43.36      4.13 o 
   6   5   2       46.19       48.40      6.78 o 
   7   5   2       29.49       37.09      4.48 o 
   8   5   2        0.04        5.36      5.02 o 
  -9   6   2        0.64       -2.87      3.97 o 
  -8   6   2        0.80       -2.18      2.81 o 
  -7   6   2       22.91       29.39      4.58 o 
  -6   6   2        0.01       -0.96      2.38 o 
  -5   6   2      318.07      340.69     23.07 o 
  -4   6   2       57.70       77.54      7.49 o 
  -3   6   2      153.20      153.53      7.58 o 
  -2   6   2       22.64       21.85      1.86 o 
  -1   6   2       66.06       68.22      9.71 o 
   0   6   2       11.02       11.93      1.55 o 
   1   6   2      124.19      118.98      5.46 o 
   2   6   2      199.74      186.17      9.56 o 
   3   6   2      320.17      300.57     20.73 o 
   4   6   2        2.65       -0.11      3.42 o 
   5   6   2        8.96       10.02      2.71 o 
   6   6   2       12.99       12.92      3.16 o 
   7   6   2        3.02        1.65      2.90 o 
  -8   7   2       41.95       50.18      6.14 o 
  -7   7   2        1.95        0.18      3.43 o 
  -6   7   2       16.39       22.46      6.23 o 
  -5   7   2       26.27       36.09      4.71 o 
  -4   7   2        5.86        3.23      3.91 o 
  -3   7   2      114.57      101.20      5.44 o 
  -2   7   2        1.94       -0.24      1.27 o 
  -1   7   2       52.41       49.49      2.80 o 
   0   7   2        0.05       -1.18      1.33 o 
   1   7   2       12.26       12.12      3.61 o 
   2   7   2      505.60      478.24     17.04 o 
   3   7   2      291.66      280.57     11.26 o 
   4   7   2        0.04        1.16      2.08 o 
   5   7   2       13.82       13.51      3.11 o 
   6   7   2        0.01        1.25      2.57 o 
  -8   8   2        0.12        3.13      4.09 o 
  -7   8   2        0.41       -0.66      3.39 o 
  -6   8   2       10.44       13.26      3.66 o 
  -5   8   2        8.88        8.94      3.25 o 
  -4   8   2        0.01       -2.12      2.12 o 
  -3   8   2        4.64        2.41      2.05 o 
  -2   8   2      117.14       99.22      5.27 o 
  -1   8   2       86.73       73.65      6.44 o 
   0   8   2       24.82       30.25      5.57 o 
   1   8   2       34.79       32.00      4.79 o 
   2   8   2        8.52        7.88      2.42 o 
   3   8   2        1.81        4.06      2.25 o 
   4   8   2        1.04        3.92      2.49 o 
   5   8   2        0.04        0.65      2.55 o 
  -7   9   2        0.84       -3.59      7.11 o 
  -6   9   2       49.44       60.20     11.19 o 
  -5   9   2       60.02       64.87     10.29 o 
  -4   9   2        8.11        6.51      4.83 o 
  -3   9   2       15.09       13.20      4.92 o 
  -1   9   2       49.86       41.04      6.40 o 
   0   9   2        0.19        3.34      3.45 o 
   1   9   2        0.43        7.48      4.06 o 
   2   9   2       17.23       11.33      4.52 o 
   3   9   2        0.00       -0.31      3.51 o 
  -5  10   2       36.64       53.43      9.50 o 
  -4  10   2        2.03        2.90      4.66 o 
   0  10   2        6.12        0.25      4.19 o 
   1  10   2        0.00       -0.87      4.05 o 
   2  10   2        9.12        5.73      4.55 o 
   0 -11   3       22.40       21.79      6.17 o 
   4 -11   3        0.25       -0.64      4.81 o 
  -2 -10   3        2.85        4.79      4.96 o 
  -1 -10   3        0.38       -3.51      3.51 o 
   0 -10   3        2.03       -3.38      3.52 o 
   1 -10   3        9.32        8.39      4.31 o 
   3 -10   3        8.89       18.55      5.88 o 
   4 -10   3        7.52        2.39      4.70 o 
   5 -10   3        0.02       -4.90      4.90 o 
   6 -10   3       15.49       13.23      6.47 o 
  -4  -9   3       34.61       34.15      7.03 o 
  -3  -9   3       14.70       15.48      5.75 o 
  -2  -9   3        2.19        0.44      3.71 o 
  -1  -9   3        7.00        1.86      3.70 o 
   0  -9   3        0.48        3.59      3.54 o 
   1  -9   3       18.82       26.57      5.09 o 
   3  -9   3       74.94      106.87     10.14 o 
   4  -9   3       21.92       21.50      6.04 o 
   5  -9   3        3.96        3.31      4.95 o 
   6  -9   3       15.83       28.75      8.12 o 
   7  -9   3        7.13       19.19      7.77 o 
  -5  -8   3        0.20        2.85      4.05 o 
  -4  -8   3        1.61       -2.99      3.84 o 
  -3  -8   3        8.33        7.50      4.70 o 
  -2  -8   3        2.10       -2.56      3.49 o 
  -1  -8   3        3.54        6.78      3.77 o 
   0  -8   3       36.74       32.94      5.26 o 
   1  -8   3        2.87        3.73      2.08 o 
   2  -8   3      236.17      248.07     10.62 o 
   4  -8   3       76.03       84.59      8.69 o 
   5  -8   3        7.82        9.96      5.08 o 
   6  -8   3       26.90       33.47      7.30 o 
   7  -8   3       40.46       55.76      9.76 o 
   8  -8   3       26.50       39.70      9.34 o 
  -7  -7   3        0.75       -0.21      4.57 o 
  -6  -7   3        1.81        2.10      4.12 o 
  -5  -7   3        0.03       -1.56      3.40 o 
  -4  -7   3       12.41        6.38      3.96 o 
  -3  -7   3        1.00       -2.48      2.81 o 
  -2  -7   3        9.19        8.84      3.88 o 
   0  -7   3        3.70        2.69      1.85 o 
   1  -7   3        1.27        1.00      1.56 o 
   2  -7   3       20.66       20.53      2.71 o 
   3  -7   3        0.00       -2.31      2.83 o 
   4  -7   3      207.55      198.28     14.36 o 
   5  -7   3        9.57       12.48      4.70 o 
   6  -7   3        3.46        0.65      4.44 o 
   7  -7   3        6.77        9.85      5.26 o 
   8  -7   3        0.01       -3.27      3.73 o 
   9  -7   3        0.18        2.07      5.25 o 
  -7  -6   3        1.49        2.72      4.24 o 
  -6  -6   3        3.99        3.45      3.79 o 
  -5  -6   3        3.42       12.79      4.18 o 
  -4  -6   3        3.04        3.54      3.12 o 
  -3  -6   3       32.47       32.23      4.86 o 
  -2  -6   3       36.23       37.97      5.00 o 
  -1  -6   3       46.52       49.80      4.98 o 
   0  -6   3      187.49      183.35      7.85 o 
   1  -6   3        0.55       -0.09      1.13 o 
   2  -6   3       63.79       57.32      3.60 o 
   3  -6   3       12.69       11.67      2.28 o 
   4  -6   3      138.69      145.82     11.36 o 
   5  -6   3        5.81        0.80      3.51 o 
   6  -6   3       22.67       32.41      6.03 o 
   7  -6   3       10.80        8.23      4.63 o 
   8  -6   3        0.24        0.79      3.95 o 
   9  -6   3        0.90        2.61      4.81 o 
  -7  -5   3        1.39        4.31      2.81 o 
  -6  -5   3        6.95        7.97      2.84 o 
  -5  -5   3       13.79       20.80      3.27 o 
  -4  -5   3       13.34       12.50      2.42 o 
  -3  -5   3       16.23       16.73      3.28 o 
  -2  -5   3        0.01       -1.12      1.31 o 
  -1  -5   3       84.53       82.17      4.19 o 
   0  -5   3      199.49      201.65      8.14 o 
   1  -5   3       13.74       12.52      1.75 o 
   2  -5   3       21.55       21.62      2.18 o 
   3  -5   3       29.01       25.45      1.57 o 
   4  -5   3       10.23        8.76      1.69 o 
   5  -5   3        3.68        1.96      2.92 o 
   6  -5   3        3.99        3.19      1.96 o 
   7  -5   3        1.13        2.02      2.20 o 
   8  -5   3        3.85       -1.24      3.43 o 
   9  -5   3        1.15        1.88      3.99 o 
  -9  -4   3        3.09        9.39      6.39 o 
  -8  -4   3        9.42       15.56      6.14 o 
  -7  -4   3        0.15       -2.05      2.05 o 
  -6  -4   3        0.71       -0.29      1.88 o 
  -5  -4   3        0.11       -1.52      1.52 o 
  -4  -4   3        0.00       -1.39      1.39 o 
  -3  -4   3        1.63       -0.25      1.16 o 
  -2  -4   3       21.11       26.05      3.39 o 
  -1  -4   3        0.20        0.05      0.57 o 
   0  -4   3       30.29       29.12      1.46 o 
   1  -4   3       67.92       62.92      3.32 o 
   2  -4   3      294.25      269.40      7.80 o 
   3  -4   3      228.47      205.60      6.26 o 
   4  -4   3      118.07       90.20      4.57 o 
   5  -4   3      107.82       88.67      4.90 o 
   6  -4   3       21.78       22.88      3.14 o 
   7  -4   3       51.44       39.79      4.24 o 
   8  -4   3        0.36        1.64      2.38 o 
   9  -4   3        5.94        3.81      4.93 o 
  10  -4   3        0.00        0.94      5.27 o 
  -9  -3   3        3.22        3.74      5.39 o 
  -8  -3   3       12.72       19.52      6.11 o 
  -7  -3   3        0.01        3.57      3.83 o 
  -6  -3   3        0.85       -1.36      1.55 o 
  -5  -3   3        6.31        6.93      1.91 o 
  -4  -3   3        0.21        0.61      1.21 o 
  -3  -3   3       72.30       69.30      3.29 o 
  -2  -3   3      601.88      542.65     14.99 o 
  -1  -3   3       81.81       70.06      2.60 o 
   0  -3   3      118.01      109.84      4.59 o 
   1  -3   3        0.98        1.49      0.69 o 
   2  -3   3      279.61      261.45      7.48 o 
   3  -3   3      568.18      540.34     14.82 o 
   4  -3   3      111.43      106.59      3.72 o 
   5  -3   3       74.18       59.80      3.81 o 
   6  -3   3       17.96        6.77      2.72 o 
   7  -3   3       94.12       82.43      8.03 o 
   8  -3   3       14.24       16.38      5.20 o 
   9  -3   3        2.18        0.77      4.76 o 
  10  -3   3       29.40       38.41      8.18 o 
  -9  -2   3        1.90       -0.37      4.87 o 
  -8  -2   3       18.05       15.33      5.65 o 
  -7  -2   3        7.48        3.59      3.68 o 
  -6  -2   3       15.55       16.78      2.46 o 
  -5  -2   3      242.61      213.49      8.39 o 
  -4  -2   3        4.33        6.40      1.07 o 
  -3  -2   3       19.00       19.52      1.66 o 
  -2  -2   3     1300.13     1222.48     53.18 o 
  -1  -2   3     2448.89     2221.90     67.79 o 
   0  -2   3     1612.03     1483.97     47.62 o 
   1  -2   3       90.47       86.38      3.60 o 
   2  -2   3      420.34      382.17     10.54 o 
   3  -2   3       55.96       70.97      2.68 o 
   4  -2   3        2.20        3.08      2.06 o 
   5  -2   3       18.56       18.21      3.19 o 
   6  -2   3        2.73        1.04      1.95 o 
   7  -2   3       50.94       55.30      7.26 o 
   8  -2   3        0.53        0.10      4.09 o 
   9  -2   3       17.38       23.48      6.36 o 
  10  -2   3       58.45       89.13     10.31 o 
  -9  -1   3        2.94       -3.86      3.86 o 
  -8  -1   3        1.10       -3.26      3.26 o 
  -7  -1   3        0.81        1.19      3.01 o 
  -6  -1   3       38.24       39.92      5.42 o 
  -5  -1   3       31.27       27.96      1.98 o 
  -4  -1   3       49.02       43.37      4.02 o 
  -3  -1   3       52.25       41.16      1.97 o 
  -2  -1   3       23.97       19.66      1.32 o 
  -1  -1   3    17988.14    16159.29    417.17 o 
   0  -1   3       25.00       23.83      1.20 o 
   1  -1   3     1299.39     1223.67     32.07 o 
   2  -1   3      225.43      205.71      6.02 o 
   3  -1   3        3.05        2.79      0.68 o 
   4  -1   3       12.56       14.22      2.39 o 
   5  -1   3       59.74       59.37      2.74 o 
   6  -1   3      552.97      565.36     21.19 o 
   7  -1   3       50.67       52.21      7.56 o 
   8  -1   3        0.00       -1.64      3.92 o 
   9  -1   3        0.37        3.34      5.05 o 
  10  -1   3       14.71       26.57      7.84 o 
 -10   0   3        2.39       -1.55      5.15 o 
  -9   0   3        0.01       -3.96      3.96 o 
  -8   0   3        4.56       -0.80      4.13 o 
  -7   0   3        2.36       -1.81      2.53 o 
  -6   0   3       18.92       18.00      2.63 o 
  -5   0   3     1297.88     1226.71     32.98 o 
  -4   0   3       86.46       89.59      3.44 o 
  -3   0   3       41.32       37.87      1.86 o 
  -2   0   3       17.37       18.04      1.18 o 
  -1   0   3       52.18       59.99      2.78 o 
   0   0   3      534.15      547.94     14.68 o 
   1   0   3     1054.84     1053.06     32.65 o 
   2   0   3      341.52      346.40      9.71 o 
   3   0   3       92.38       93.83      4.28 o 
   4   0   3       41.94       42.77      2.15 o 
   5   0   3       13.20       15.62      1.73 o 
   6   0   3     1941.20     2041.85     96.30 o 
   7   0   3      296.24      337.13     20.28 o 
   8   0   3        1.83        4.60      4.93 o 
   9   0   3        3.02        7.70      5.28 o 
 -10   1   3        3.29       -0.08      4.68 o 
  -9   1   3      102.12      118.52     10.78 o 
  -8   1   3        0.57       -3.04      3.04 o 
  -7   1   3        6.32        3.60      2.31 o 
  -6   1   3       10.11        8.52      2.33 o 
  -5   1   3      395.36      351.77     13.84 o 
  -4   1   3       27.23       22.05      1.55 o 
  -3   1   3       57.33       50.84      2.17 o 
  -2   1   3      241.03      251.42      7.24 o 
  -1   1   3      611.11      612.94     24.73 o 
   0   1   3      180.64      178.78      5.24 o 
   1   1   3      651.42      647.41     17.43 o 
   2   1   3     2319.85     2388.69     80.46 o 
   3   1   3      530.25      553.30     18.14 o 
   4   1   3        0.68       -0.50      0.64 o 
   5   1   3        6.21        7.09      1.64 o 
   6   1   3      118.53      113.98      7.47 o 
   7   1   3        7.15       -3.86      3.86 o 
   8   1   3        5.32        8.48      4.90 o 
   9   1   3        0.01        4.21      4.96 o 
 -10   2   3        5.09        4.91      5.17 o 
  -9   2   3       65.89       71.73      8.24 o 
  -8   2   3       18.30       13.12      4.97 o 
  -7   2   3      114.82      105.84      6.38 o 
  -6   2   3      144.77      139.94      7.17 o 
  -5   2   3        0.05       -0.26      1.39 o 
  -4   2   3       78.21       69.06      2.78 o 
  -3   2   3      470.70      463.80     12.91 o 
  -2   2   3     1626.44     1759.79     46.23 o 
  -1   2   3      279.92      281.13     12.80 o 
   0   2   3      145.54      135.37      5.34 o 
   1   2   3      173.45      156.91      4.88 o 
   2   2   3     1948.49     2037.11     53.35 o 
   3   2   3      213.54      231.07      7.02 o 
   4   2   3        8.93        6.64      1.46 o 
   5   2   3       43.91       43.96      4.99 o 
   6   2   3      263.55      253.66     10.24 o 
   8   2   3        0.52        1.08      4.73 o 
   9   2   3        2.14        7.11      5.74 o 
 -10   3   3        0.68        3.79      5.16 o 
  -9   3   3        0.04       -2.25      3.73 o 
  -8   3   3       11.61       11.56      3.45 o 
  -7   3   3       29.08       28.52      4.19 o 
  -6   3   3       42.50       43.63      4.01 o 
  -5   3   3        0.18       -0.91      1.35 o 
  -4   3   3        0.51       -1.17      1.17 o 
  -3   3   3        0.05       -0.87      0.87 o 
  -2   3   3     2672.90     2956.66     77.29 o 
  -1   3   3      140.33      155.49      4.98 o 
   0   3   3      154.26      144.29      4.67 o 
   1   3   3       95.44      101.83      3.58 o 
   2   3   3        1.29        0.71      0.70 o 
   3   3   3       16.80       16.94      1.99 o 
   4   3   3      159.24      148.12      7.81 o 
   5   3   3        0.09       -0.50      2.26 o 
   6   3   3        0.28       -1.56      1.57 o 
   7   3   3        1.98        2.79      2.86 o 
   8   3   3       10.48       10.67      5.61 o 
  -9   4   3        4.17        5.22      3.65 o 
  -8   4   3        0.48        0.04      2.89 o 
  -7   4   3       49.33       47.35      5.21 o 
  -6   4   3     1038.87      971.96     35.49 o 
  -5   4   3        4.92        3.58      2.04 o 
  -4   4   3        5.78        8.86      2.04 o 
  -3   4   3       81.19       83.02      3.30 o 
  -2   4   3       98.52       89.78      3.44 o 
  -1   4   3       79.69      100.17      3.67 o 
   0   4   3       92.46       82.99      3.20 o 
   1   4   3        9.46        7.89      1.13 o 
   2   4   3        2.80        1.29      1.03 o 
   3   4   3       13.82       11.79      2.95 o 
   4   4   3       38.25       34.73      5.09 o 
   5   4   3       12.70        7.26      2.28 o 
   6   4   3       20.61       27.15      3.73 o 
   7   4   3        0.43       -0.16      2.15 o 
  -9   5   3        0.31        1.18      3.44 o 
  -8   5   3        4.97        2.84      3.48 o 
  -7   5   3        3.46        2.62      3.14 o 
  -6   5   3      146.13      151.76      8.35 o 
  -5   5   3      225.89      237.13     10.79 o 
  -4   5   3        8.81        5.43      2.08 o 
  -3   5   3        1.44        0.56      0.99 o 
  -2   5   3      271.58      295.42      9.05 o 
  -1   5   3       32.05       29.89      2.01 o 
   0   5   3      396.36      371.39     10.94 o 
   1   5   3       99.88       91.43      4.39 o 
   2   5   3        3.66        1.84      1.36 o 
   3   5   3       23.33       17.80      4.97 o 
   4   5   3       13.59       15.35      2.55 o 
   5   5   3        0.37        1.87      1.94 o 
   6   5   3        0.01        3.22      2.20 o 
   7   5   3        3.88        3.33      2.60 o 
  -9   6   3        3.40        1.79      4.06 o 
  -8   6   3        1.44       -0.57      3.52 o 
  -7   6   3       41.45       49.56      5.12 o 
  -6   6   3        0.00       -2.25      2.43 o 
  -5   6   3       64.76       74.77      9.84 o 
  -4   6   3       10.80        6.37      2.51 o 
  -3   6   3        3.54        5.79      2.14 o 
  -2   6   3        0.32       -1.03      1.03 o 
  -1   6   3        4.33        3.74      1.24 o 
   0   6   3        2.06        0.08      1.10 o 
   1   6   3        0.84        0.86      2.42 o 
   2   6   3        0.14       -2.29      2.29 o 
   3   6   3       72.80       71.35      9.25 o 
   4   6   3        2.94        3.46      1.97 o 
   5   6   3        6.32        6.55      2.49 o 
   6   6   3        1.53        0.97      2.29 o 
   7   6   3        0.15        4.03      2.89 o 
  -9   7   3       11.60       10.21      6.23 o 
  -8   7   3       11.56        9.79      4.37 o 
  -7   7   3       26.88       33.79      4.93 o 
  -6   7   3        2.56       -0.92      2.69 o 
  -5   7   3        2.47        3.47      2.66 o 
  -4   7   3        0.11       -2.09      2.09 o 
  -3   7   3        0.04        1.67      3.27 o 
  -2   7   3        0.48       -1.24      1.24 o 
  -1   7   3       10.75        9.15      1.65 o 
   0   7   3        4.07        3.30      1.69 o 
   1   7   3      116.01      100.55      5.17 o 
   2   7   3       13.26       18.45      2.69 o 
   3   7   3        7.09        8.22      3.52 o 
   4   7   3        0.11        1.35      2.08 o 
   5   7   3        3.81        6.75      2.70 o 
   6   7   3        2.78        4.98      2.63 o 
  -8   8   3        2.13       -4.38      4.38 o 
  -7   8   3       25.30       30.93      9.25 o 
  -6   8   3        7.10        7.72      3.36 o 
  -5   8   3        6.60        8.82      3.20 o 
  -4   8   3        2.93       -0.15      2.21 o 
  -3   8   3       12.69       12.49      2.68 o 
  -2   8   3        4.14        7.42      2.23 o 
  -1   8   3       18.47       21.38      2.90 o 
   0   8   3        9.29        8.55      2.93 o 
   1   8   3       18.04       17.79      2.72 o 
   2   8   3        1.07        2.35      1.89 o 
   3   8   3        0.19       -0.16      1.96 o 
   4   8   3        1.83        0.46      2.10 o 
   5   8   3        4.57        6.13      2.78 o 
  -7   9   3       30.77       26.53      6.45 o 
  -6   9   3       28.65       27.66      8.10 o 
  -5   9   3       53.57       59.46      5.31 o 
  -4   9   3       15.82       14.82      5.82 o 
  -3   9   3        2.29       -0.11      2.21 o 
  -2   9   3        3.20        2.03      2.67 o 
  -1   9   3       12.35       11.08      2.40 o 
   0   9   3       22.52       23.24      2.97 o 
   1   9   3       23.07       18.62      2.95 o 
   2   9   3        2.61        5.89      2.28 o 
   3   9   3        1.62        1.88      2.22 o 
  -5  10   3        4.38       -0.05      4.72 o 
  -4  10   3        4.36        5.64      4.83 o 
   0  10   3        5.64        5.63      4.29 o 
   1  10   3        8.25        6.24      4.52 o 
   0 -11   4        2.99        3.59      4.86 o 
  -2 -10   4        0.53       -1.18      4.18 o 
  -1 -10   4        0.12       -3.56      3.56 o 
   0 -10   4        2.13       -2.57      3.46 o 
   1 -10   4        0.87       -2.52      3.41 o 
   3 -10   4        2.42       -3.30      4.23 o 
   4 -10   4        9.61       13.62      5.79 o 
   5 -10   4        0.30       -3.04      5.19 o 
  -4  -9   4       20.40       26.61      6.60 o 
  -3  -9   4        4.65       -2.70      4.11 o 
  -2  -9   4        0.11        6.42      4.35 o 
  -1  -9   4        6.93        3.35      3.84 o 
   0  -9   4        1.10       -0.18      3.22 o 
   1  -9   4        0.19        0.27      3.40 o 
   2  -9   4      165.12      148.39     11.96 o 
   3  -9   4      149.27      154.29     12.43 o 
   4  -9   4        3.57        0.93      4.18 o 
   5  -9   4        3.96       -0.67      4.14 o 
   6  -9   4        0.11       -1.29      5.33 o 
  -5  -8   4        0.18       -3.37      3.61 o 
  -4  -8   4        1.24       -0.20      3.91 o 
  -3  -8   4        1.15       -3.32      3.32 o 
  -2  -8   4       13.56        7.95      4.21 o 
  -1  -8   4        0.42        3.77      3.45 o 
   0  -8   4        1.31        0.17      2.74 o 
   1  -8   4        0.32        0.73      2.03 o 
   2  -8   4       77.50       81.09      5.26 o 
   3  -8   4      763.76      729.25     40.90 o 
   4  -8   4       17.46       19.26      5.18 o 
   5  -8   4        9.53       10.03      4.88 o 
   6  -8   4        1.28        2.32      4.74 o 
   7  -8   4        9.97        9.71      6.10 o 
  -6  -7   4        1.16        1.10      3.99 o 
  -5  -7   4        0.17       -1.04      3.60 o 
  -4  -7   4        0.06        1.84      3.36 o 
  -3  -7   4        0.48       -1.63      2.77 o 
  -2  -7   4       21.88       21.56      4.50 o 
  -1  -7   4      328.30      321.92     17.44 o 
   0  -7   4        0.59       -0.61      1.52 o 
   1  -7   4        0.11       -1.40      1.40 o 
   2  -7   4        4.77        7.10      2.15 o 
   3  -7   4        0.24       -2.91      2.91 o 
   4  -7   4        8.53        6.33      4.03 o 
   5  -7   4       34.21       33.75      6.30 o 
   6  -7   4        0.16       -2.57      3.02 o 
   7  -7   4        1.97        2.55      4.44 o 
   8  -7   4       26.20       25.22      7.20 o 
  -7  -6   4        0.00       -2.60      3.85 o 
  -6  -6   4        7.71       14.36      4.68 o 
  -5  -6   4       53.75       55.93      6.92 o 
  -4  -6   4        5.65        5.47      3.38 o 
  -3  -6   4       10.08       13.48      3.71 o 
  -2  -6   4       90.78       94.05      7.42 o 
  -1  -6   4      203.43      199.45      8.40 o 
   0  -6   4        5.29        5.81      1.81 o 
   1  -6   4        5.20        8.23      1.94 o 
   2  -6   4       12.77       17.82      2.35 o 
   3  -6   4      136.87      132.19      6.10 o 
   4  -6   4       87.96       76.03      7.45 o 
   5  -6   4       47.91       46.58      6.63 o 
   6  -6   4       97.55       66.01      7.56 o 
   7  -6   4        0.06        2.36      3.92 o 
   8  -6   4        0.27        1.26      3.95 o 
   9  -6   4        1.30        3.10      4.84 o 
  -7  -5   4        1.89       -1.57      3.20 o 
  -6  -5   4       25.02       18.44      4.64 o 
  -5  -5   4       66.72       60.01      6.19 o 
  -4  -5   4        0.27       -0.04      2.20 o 
  -3  -5   4       17.90       17.49      3.47 o 
  -2  -5   4        0.33       -0.35      1.69 o 
  -1  -5   4       23.14       21.40      2.25 o 
   0  -5   4      105.13       89.21      4.53 o 
   1  -5   4       23.05       29.81      2.63 o 
   2  -5   4      157.19      151.79      6.56 o 
   3  -5   4        2.53        4.10      1.27 o 
   4  -5   4      131.58      116.61      9.12 o 
   5  -5   4        0.82        3.43      2.69 o 
   6  -5   4      245.87      194.61     13.76 o 
   7  -5   4       35.11       29.01      5.65 o 
   8  -5   4        2.65        2.30      3.66 o 
   9  -5   4        0.33       -3.43      3.43 o 
  -8  -4   4        0.64        1.50      4.33 o 
  -7  -4   4        0.36       -1.56      2.05 o 
  -6  -4   4        1.95       -0.02      1.94 o 
  -5  -4   4        0.59        0.11      1.59 o 
  -4  -4   4       37.87       39.80      3.16 o 
  -3  -4   4       18.29       17.55      2.14 o 
  -2  -4   4       14.98       15.33      4.22 o 
  -1  -4   4      122.19      127.00      5.50 o 
   0  -4   4        0.06       -0.70      0.75 o 
   1  -4   4      113.56      131.33      5.66 o 
   2  -4   4      740.67      715.10     24.03 o 
   3  -4   4        7.23        7.78      1.09 o 
   4  -4   4        7.80        7.93      1.12 o 
   5  -4   4       31.35       31.90      3.07 o 
   6  -4   4       10.68       12.15      2.49 o 
   7  -4   4        1.55       -0.80      1.98 o 
   8  -4   4       30.33       24.44      3.72 o 
   9  -4   4        0.13       -4.13      4.13 o 
  -9  -3   4       27.50       32.40      7.65 o 
  -8  -3   4       12.95       12.12      5.22 o 
  -7  -3   4        0.50        0.49      3.25 o 
  -6  -3   4       18.10       15.37      2.58 o 
  -5  -3   4       20.98       18.52      2.43 o 
  -4  -3   4       80.08       66.78      3.75 o 
  -3  -3   4       11.81       14.29      1.54 o 
  -2  -3   4     1156.71     1007.29     51.86 o 
  -1  -3   4       45.52       41.70      2.18 o 
   0  -3   4      236.41      228.94      8.54 o 
   1  -3   4       98.57       99.38      4.40 o 
   2  -3   4      128.21      116.66      3.83 o 
   3  -3   4      314.45      312.18      9.03 o 
   4  -3   4       31.75       32.29      1.84 o 
   5  -3   4       17.99       15.82      2.25 o 
   6  -3   4        0.10       -0.90      1.56 o 
   7  -3   4       15.46       13.08      3.89 o 
   8  -3   4        1.93       -0.34      3.67 o 
   9  -3   4        6.35        7.59      5.59 o 
  10  -3   4        1.47        3.66      5.39 o 
  -9  -2   4        0.03       -4.46      4.46 o 
  -8  -2   4        0.76       -3.48      3.48 o 
  -7  -2   4        3.04        4.28      3.52 o 
  -6  -2   4       23.59       17.54      2.67 o 
  -5  -2   4        8.68        8.12      1.85 o 
  -4  -2   4       55.10       49.35      2.50 o 
  -3  -2   4      546.84      506.80     14.23 o 
  -2  -2   4      127.08      130.21      9.28 o 
  -1  -2   4      595.20      588.48     16.03 o 
   0  -2   4        9.53       11.22      1.28 o 
   1  -2   4       14.63       11.81      0.89 o 
   2  -2   4      898.54      814.51     21.84 o 
   3  -2   4        0.72        1.80      0.81 o 
   4  -2   4      104.33       91.05      3.46 o 
   5  -2   4       17.00       20.56      1.75 o 
   6  -2   4       31.81       34.53      8.02 o 
   7  -2   4        0.01       -0.94      3.36 o 
   8  -2   4       32.67       39.71      6.85 o 
   9  -2   4        2.30        2.41      5.18 o 
  10  -2   4        1.05       -0.73      5.72 o 
  -9  -1   4        5.03       -0.27      4.42 o 
  -8  -1   4        1.88       -3.63      3.63 o 
  -7  -1   4       25.57       29.93      5.42 o 
  -6  -1   4        0.05       -1.41      2.42 o 
  -5  -1   4        2.24        0.44      1.01 o 
  -4  -1   4       14.15       16.30      3.88 o 
  -3  -1   4        4.24        4.32      2.35 o 
  -2  -1   4        0.00       -0.58      0.58 o 
  -1  -1   4       44.41       51.09      4.98 o 
   0  -1   4       10.62        9.52      0.81 o 
   1  -1   4      137.47      131.89      4.10 o 
   2  -1   4      101.24       93.02      3.25 o 
   3  -1   4        1.20        0.09      0.56 o 
   4  -1   4        1.22        1.85      0.77 o 
   5  -1   4        2.33        2.39      1.50 o 
   6  -1   4       37.70       52.20      7.09 o 
   7  -1   4       43.67       55.29      7.62 o 
   8  -1   4       10.14       16.44      5.25 o 
   9  -1   4        3.31        5.28      5.73 o 
  -9   0   4        1.67       -0.60      4.07 o 
  -8   0   4        3.63       -1.48      3.99 o 
  -7   0   4        8.92        4.31      3.55 o 
  -6   0   4        9.95        6.69      2.16 o 
  -5   0   4        4.64        4.83      1.58 o 
  -4   0   4        3.16        1.82      1.52 o 
  -3   0   4        1.44       -0.75      2.27 o 
  -2   0   4       42.89       44.73      2.01 o 
  -1   0   4       54.26       50.93      2.04 o 
   0   0   4        8.66        8.76      0.82 o 
   1   0   4       73.36       79.95      2.82 o 
   2   0   4       19.81       22.04      1.78 o 
   3   0   4       69.63       66.14      2.74 o 
   4   0   4        7.96        8.10      1.12 o 
   5   0   4       19.82       17.77      1.71 o 
   6   0   4       48.57       43.02      4.20 o 
   7   0   4       67.82       67.42      7.48 o 
   8   0   4       22.19       27.07      6.42 o 
   9   0   4        2.27       10.32      5.74 o 
 -10   1   4        5.30        2.15      5.16 o 
  -9   1   4       14.16       22.26      6.13 o 
  -8   1   4       15.22       10.18      4.77 o 
  -7   1   4        0.96       -1.24      1.93 o 
  -6   1   4        1.65       -0.68      1.76 o 
  -5   1   4       18.61       18.85      2.66 o 
  -4   1   4       76.65       74.68      4.32 o 
  -3   1   4      243.05      235.93      7.19 o 
  -2   1   4      252.84      248.93      7.38 o 
  -1   1   4       45.51       52.06      2.12 o 
   0   1   4        3.57        3.53      0.65 o 
   1   1   4       78.39       81.40      3.11 o 
   2   1   4      121.12      122.64      4.17 o 
   3   1   4       92.50      104.88      3.80 o 
   4   1   4       23.38       23.98      2.30 o 
   5   1   4       44.92       39.42      3.02 o 
   6   1   4      111.62      106.83      5.53 o 
   8   1   4        8.09        4.52      4.69 o 
   9   1   4        2.31        8.71      5.54 o 
 -10   2   4        1.00        4.56      5.00 o 
  -9   2   4        0.06       -2.24      4.19 o 
  -8   2   4        8.16       10.68      3.18 o 
  -7   2   4        7.85        3.20      2.68 o 
  -6   2   4       37.79       35.26      3.79 o 
  -5   2   4       17.18       14.65      2.45 o 
  -4   2   4        6.77        4.41      2.51 o 
  -3   2   4      344.57      367.22     10.64 o 
  -2   2   4      986.53      988.70     26.54 o 
  -1   2   4      651.46      654.79     17.87 o 
   0   2   4     1014.57     1014.34     27.09 o 
   1   2   4       18.59       19.39      1.70 o 
   2   2   4      503.02      538.64     14.97 o 
   3   2   4        6.03        6.01      0.99 o 
   4   2   4      211.03      195.42      7.82 o 
   5   2   4       24.24       24.05      2.67 o 
   6   2   4        0.75       -0.48      2.69 o 
   8   2   4        0.67       -1.47      4.65 o 
   9   2   4        4.94       12.31      6.46 o 
  -9   3   4        2.38       -0.75      4.53 o 
  -8   3   4       27.04       28.96      4.36 o 
  -7   3   4      166.72      147.58      8.20 o 
  -6   3   4        4.22        1.73      3.35 o 
  -5   3   4        9.80        8.53      2.21 o 
  -4   3   4       14.31       14.27      2.33 o 
  -3   3   4      109.69      100.11      3.79 o 
  -2   3   4      576.82      686.13     24.36 o 
  -1   3   4       43.07       49.23      2.88 o 
   0   3   4       27.09       27.74      1.69 o 
   1   3   4       83.74       83.34      3.20 o 
   2   3   4        0.57        0.68      0.70 o 
   3   3   4       14.64       14.90      1.87 o 
   4   3   4       37.98       36.24      3.01 o 
   5   3   4       78.53       67.56      4.41 o 
   6   3   4       48.29       41.88      5.60 o 
   7   3   4        0.05        0.48      2.01 o 
  -9   4   4       11.65        6.78      3.84 o 
  -8   4   4       10.00        7.53      3.50 o 
  -7   4   4       65.29       57.01      5.43 o 
  -6   4   4     1316.34     1187.51     42.80 o 
  -5   4   4      419.01      412.93     16.47 o 
  -4   4   4       62.54       56.92      4.01 o 
  -3   4   4      131.88      149.16      5.20 o 
  -2   4   4       49.36       44.40      2.35 o 
  -1   4   4       31.72       33.31      1.97 o 
   0   4   4        3.41        5.82      1.10 o 
   1   4   4        0.82        1.40      1.09 o 
   2   4   4       14.31       14.88      1.97 o 
   3   4   4       13.61       14.04      3.09 o 
   4   4   4       22.91       18.37      2.92 o 
   5   4   4      235.92      199.42      8.63 o 
   6   4   4       58.88       48.99      4.64 o 
   7   4   4        1.61        1.20      2.23 o 
  -9   5   4        6.48        5.26      6.96 o 
  -8   5   4        0.26       -0.24      3.29 o 
  -7   5   4       12.92       11.32      3.87 o 
  -6   5   4      370.45      358.76     15.29 o 
  -5   5   4      296.66      304.53     13.05 o 
  -4   5   4      142.88      157.60      7.68 o 
  -3   5   4        0.96        0.72      1.12 o 
  -2   5   4       23.32       24.38      2.04 o 
  -1   5   4        5.73        5.77      2.60 o 
   0   5   4        4.94        8.23      2.64 o 
   1   5   4      896.37      826.12     26.88 o 
   2   5   4      453.29      402.77     23.03 o 
   3   5   4        1.67        1.05      3.13 o 
   4   5   4        2.60        0.32      1.57 o 
   5   5   4        3.31        2.22      1.92 o 
   6   5   4        1.23        2.40      2.31 o 
   7   5   4        5.28        5.25      2.75 o 
  -9   6   4       19.57       22.30      5.64 o 
  -8   6   4        1.60        0.18      4.05 o 
  -7   6   4       32.88       32.72      4.97 o 
  -6   6   4       28.18       34.04      4.50 o 
  -5   6   4        0.80       -2.34      2.34 o 
  -4   6   4       14.60       14.24      4.65 o 
  -3   6   4        0.20       -2.86      2.86 o 
  -2   6   4       27.95       28.94      2.40 o 
  -1   6   4        9.52        8.39      1.64 o 
   0   6   4      132.71      114.50      4.55 o 
   1   6   4      603.54      529.54     18.19 o 
   2   6   4      366.01      316.91     11.92 o 
   3   6   4        4.90        3.33      2.00 o 
   4   6   4        7.78        6.40      2.26 o 
   5   6   4       22.82       24.17      6.14 o 
   6   6   4        0.07        0.07      2.21 o 
  -8   7   4        0.15       -3.60      4.34 o 
  -7   7   4        5.82        4.42      3.78 o 
  -6   7   4        7.03        6.20      3.46 o 
  -5   7   4       11.13        6.43      2.88 o 
  -4   7   4       40.10       38.32      3.98 o 
  -3   7   4      177.52      134.11      9.15 o 
  -2   7   4      140.09      115.12      5.37 o 
  -1   7   4        0.13       -1.54      1.92 o 
   0   7   4        4.08        3.39      1.78 o 
   1   7   4       24.66       24.21      2.91 o 
   2   7   4       14.01        8.45      3.09 o 
   3   7   4        4.20        4.68      2.18 o 
   4   7   4        0.05       -0.71      1.92 o 
   5   7   4        1.36       -1.19      2.18 o 
  -8   8   4       19.12       22.81      6.54 o 
  -7   8   4       38.52       37.70      5.76 o 
  -6   8   4       14.04       15.88      4.14 o 
  -5   8   4        2.50       -0.80      2.96 o 
  -4   8   4       12.54        8.54      3.06 o 
  -3   8   4       13.31       11.02      2.81 o 
  -2   8   4       59.09       43.40      3.62 o 
  -1   8   4        2.31        2.43      1.85 o 
   0   8   4        6.46        5.37      2.10 o 
   1   8   4        2.87        3.16      1.86 o 
   2   8   4        5.96        6.32      2.22 o 
   3   8   4        0.95        1.61      2.18 o 
   4   8   4        0.79        0.11      2.03 o 
  -6   9   4       11.83       16.49      4.64 o 
  -5   9   4       11.23       12.71      3.82 o 
  -4   9   4        0.01       -1.40      2.75 o 
  -3   9   4        6.16        2.41      2.62 o 
  -2   9   4       12.79        2.44      2.89 o 
  -1   9   4       12.79       10.54      2.52 o 
   0   9   4        2.13        0.14      2.51 o 
   1   9   4        2.89        2.08      2.09 o 
   2   9   4        0.48        1.61      2.11 o 
   3   9   4        2.50        4.72      2.37 o 
  -4  10   4        7.14        5.91      5.51 o 
   0  10   4        1.95        1.32      4.22 o 
   1  10   4        2.14        5.62      3.95 o 
  -2 -10   5        1.39        2.52      4.35 o 
  -1 -10   5        0.06        0.66      4.24 o 
   0 -10   5        0.02        0.56      4.19 o 
   1 -10   5        1.19        5.70      4.27 o 
   2 -10   5        1.22        3.58      4.62 o 
   3 -10   5        0.02       -2.82      4.16 o 
   4 -10   5       10.05       11.17      6.13 o 
   5 -10   5        1.02       -2.48      5.05 o 
  -4  -9   5        0.11       -3.69      4.20 o 
  -3  -9   5        2.37        4.56      4.68 o 
  -2  -9   5        0.76        0.07      3.78 o 
  -1  -9   5        0.04       -0.84      3.35 o 
   0  -9   5        0.83        0.83      3.33 o 
   1  -9   5       27.24       27.14      5.23 o 
   2  -9   5        0.96       10.26      4.97 o 
   3  -9   5       51.27       62.18      8.08 o 
   4  -9   5        2.95        1.52      4.52 o 
   5  -9   5        0.68        1.14      5.11 o 
   6  -9   5        6.04        6.36      5.95 o 
  -5  -8   5        3.45        0.59      4.31 o 
  -4  -8   5        0.30       -0.91      3.58 o 
  -3  -8   5        2.21        4.16      3.94 o 
  -2  -8   5        3.32        2.42      3.72 o 
  -1  -8   5        2.85       -1.56      2.97 o 
   0  -8   5        6.33        7.33      3.55 o 
   1  -8   5        3.14        3.26      2.25 o 
   2  -8   5        2.52        3.21      2.58 o 
   3  -8   5       33.93       42.88      7.18 o 
   4  -8   5       12.28       13.28      5.01 o 
   5  -8   5        7.39       13.41      5.72 o 
   6  -8   5        3.90        3.94      4.81 o 
   7  -8   5        5.11        8.39      5.81 o 
  -6  -7   5        3.68        3.75      4.08 o 
  -5  -7   5        3.53        1.14      3.89 o 
  -4  -7   5        0.05       -1.92      2.73 o 
  -3  -7   5        1.79       -1.19      3.15 o 
  -2  -7   5        0.22       -2.43      2.70 o 
  -1  -7   5        6.47       10.07      3.58 o 
   0  -7   5        4.31        2.75      2.03 o 
   1  -7   5        2.92        2.19      1.92 o 
   2  -7   5        3.65        0.63      1.92 o 
   3  -7   5       81.99       71.37      7.87 o 
   4  -7   5       47.66       52.82      7.46 o 
   5  -7   5       11.69       15.09      4.98 o 
   6  -7   5        2.62        1.49      4.23 o 
   7  -7   5        6.52       12.93      5.22 o 
   8  -7   5        2.01       -0.38      4.97 o 
  -7  -6   5        0.12       -1.87      3.91 o 
  -6  -6   5        6.01        6.35      4.05 o 
  -5  -6   5        5.11        6.68      3.70 o 
  -4  -6   5        1.15        1.57      2.88 o 
  -3  -6   5        7.33        5.67      2.95 o 
  -2  -6   5        0.24        0.20      2.30 o 
  -1  -6   5       32.61       35.39      3.18 o 
   0  -6   5       99.62       97.23      5.23 o 
   1  -6   5        6.29        4.09      1.76 o 
   2  -6   5       18.79       16.60      2.42 o 
   3  -6   5       32.33       30.98      2.85 o 
   4  -6   5       17.91       15.02      4.38 o 
   5  -6   5        4.13       -0.76      2.82 o 
   6  -6   5       82.09       71.31      8.04 o 
   7  -6   5        6.09        4.44      4.27 o 
   8  -6   5        0.24       -0.30      3.81 o 
   9  -6   5        0.43        1.15      4.37 o 
  -7  -5   5        0.39        1.01      3.50 o 
  -6  -5   5        0.08       -2.51      2.51 o 
  -5  -5   5       28.00       29.78      4.92 o 
  -4  -5   5        0.04       -1.26      2.26 o 
  -3  -5   5        2.35        2.60      2.59 o 
  -2  -5   5       60.99       52.04      3.49 o 
  -1  -5   5        0.27       -0.18      1.16 o 
   0  -5   5        0.22       -1.12      1.12 o 
   1  -5   5       97.86      102.79      5.15 o 
   2  -5   5      255.48      258.03     10.08 o 
   3  -5   5        3.80        3.87      1.32 o 
   4  -5   5       34.94       38.54      5.35 o 
   5  -5   5        0.60       -0.06      2.50 o 
   6  -5   5      243.70      179.58     12.97 o 
   7  -5   5       21.12       22.77      5.30 o 
   8  -5   5        7.99       13.75      4.87 o 
  -6  -4   5        0.15       -1.28      2.21 o 
  -5  -4   5        1.93        1.96      2.33 o 
  -4  -4   5       14.94       12.51      3.10 o 
  -3  -4   5       76.14       60.70      3.72 o 
  -2  -4   5        0.35        2.83      1.45 o 
  -1  -4   5       17.34       17.50      3.02 o 
   0  -4   5        0.12       -0.80      0.80 o 
   1  -4   5       67.52       70.52      3.86 o 
   2  -4   5     1199.11     1191.88     39.17 o 
   3  -4   5        0.13        1.51      0.98 o 
   4  -4   5       10.18       10.75      1.65 o 
   5  -4   5        1.29        0.01      2.08 o 
   6  -4   5        0.02       -2.10      2.10 o 
   7  -4   5        4.33        5.32      3.25 o 
   8  -4   5        1.14       -2.26      2.73 o 
  -9  -3   5       13.46       10.41      6.38 o 
  -8  -3   5        0.68        0.51      4.00 o 
  -7  -3   5       10.70        6.11      3.73 o 
  -6  -3   5       29.04       24.78      3.01 o 
  -5  -3   5        5.71        3.28      1.76 o 
  -4  -3   5        0.38        0.82      1.07 o 
  -3  -3   5      237.30      209.11      6.77 o 
  -2  -3   5     5373.53     4987.22    129.74 o 
  -1  -3   5        3.71        3.49      1.26 o 
   0  -3   5       82.21       71.59      3.72 o 
   1  -3   5        7.72        9.20      1.44 o 
   2  -3   5       40.58       33.29      6.09 o 
   3  -3   5        5.93        7.73      1.14 o 
   4  -3   5       45.43       44.86      2.31 o 
   5  -3   5        0.58       -1.80      2.05 o 
   6  -3   5       65.50       55.01      4.13 o 
   7  -3   5        1.84        1.37      1.95 o 
   8  -3   5        5.38        5.82      4.21 o 
   9  -3   5       80.12      106.87     10.32 o 
  -9  -2   5        0.50       -4.26      4.26 o 
  -8  -2   5        1.65        0.60      3.45 o 
  -7  -2   5        8.90        5.16      3.57 o 
  -6  -2   5       42.82       42.70      3.61 o 
  -5  -2   5        5.19        4.64      1.70 o 
  -4  -2   5        3.78        3.13      1.20 o 
  -3  -2   5      135.45      134.93     11.85 o 
  -2  -2   5     3243.69     3185.90     83.30 o 
  -1  -2   5      107.47      109.47      3.73 o 
   0  -2   5       39.23       38.56      1.88 o 
   1  -2   5        2.62        1.94      0.59 o 
   2  -2   5      321.14      304.46      8.86 o 
   3  -2   5      242.91      222.55      6.87 o 
   4  -2   5       11.66       11.54      1.59 o 
   5  -2   5     1056.55      956.33     36.96 o 
   6  -2   5       68.74       64.34      7.16 o 
   7  -2   5        1.59        0.56      3.35 o 
   8  -2   5        7.02        4.58      4.59 o 
   9  -2   5        2.95       12.32      5.92 o 
  -9  -1   5        0.37       -3.91      3.91 o 
  -8  -1   5        2.00       -3.08      3.08 o 
  -7  -1   5        4.53        2.66      3.25 o 
  -6  -1   5      390.04      313.78     17.69 o 
  -5  -1   5      112.37       95.02      6.83 o 
  -4  -1   5        8.91        9.47      2.02 o 
  -3  -1   5      152.06      132.81      9.62 o 
  -2  -1   5      489.09      500.94     14.03 o 
  -1  -1   5       28.70       33.71      1.68 o 
   0  -1   5       26.83       27.90      1.44 o 
   1  -1   5        6.07        6.15      1.01 o 
   2  -1   5      100.16      105.62      3.74 o 
   3  -1   5      195.75      184.84      5.98 o 
   4  -1   5        1.10        1.12      0.85 o 
   5  -1   5     1413.15     1345.75     47.02 o 
   7  -1   5        3.44        4.24      3.64 o 
   8  -1   5        0.75        1.11      4.14 o 
   9  -1   5       46.09       74.61     10.27 o 
  -9   0   5        0.80       -3.70      3.70 o 
  -8   0   5        0.62       -3.35      3.35 o 
  -7   0   5        1.98        3.56      3.36 o 
  -6   0   5       94.14       68.99      4.66 o 
  -5   0   5        0.29        0.57      1.46 o 
  -4   0   5       62.71       55.88      4.98 o 
  -3   0   5       61.48       64.46      2.90 o 
  -2   0   5       97.31       99.57      3.61 o 
  -1   0   5        4.05        8.41      0.94 o 
   0   0   5       50.77       51.21      4.43 o 
   1   0   5      859.79      982.08     26.31 o 
   2   0   5       84.37       88.93      3.39 o 
   3   0   5        4.16        6.05      1.30 o 
   4   0   5       44.38       45.65      3.09 o 
   5   0   5      149.43      150.18      6.61 o 
   6   0   5       82.82       79.63      4.66 o 
   8   0   5        0.07        0.50      4.27 o 
   9   0   5        0.02        4.13      5.77 o 
  -9   1   5        7.73        1.98      4.62 o 
  -8   1   5        3.14       -0.35      3.93 o 
  -7   1   5        0.26       -0.05      3.05 o 
  -6   1   5        0.58       -0.46      1.86 o 
  -5   1   5       78.88       76.21      4.73 o 
  -4   1   5      193.17      188.87      6.32 o 
  -3   1   5      772.36      785.93     21.55 o 
  -2   1   5       20.03       16.53      1.44 o 
  -1   1   5      429.08      462.15     12.95 o 
   0   1   5       97.08       83.31      3.11 o 
   1   1   5      298.92      344.24      9.93 o 
   2   1   5      542.76      572.85     15.98 o 
   3   1   5        3.55        5.08      1.33 o 
   4   1   5        2.40        2.30      1.54 o 
   5   1   5       92.56       86.48      4.69 o 
   6   1   5        0.73       -0.55      2.85 o 
   8   1   5        0.70        1.95      4.55 o 
   9   1   5        8.11       12.45      6.72 o 
  -9   2   5        0.70        1.53      4.33 o 
  -8   2   5       42.89       46.42      6.86 o 
  -7   2   5      126.65      116.99      7.11 o 
  -6   2   5       17.78       18.59      3.25 o 
  -5   2   5       31.91       28.14      3.68 o 
  -4   2   5       40.67       38.85      2.34 o 
  -3   2   5        9.89       10.66      1.39 o 
  -2   2   5        0.21       -0.78      0.78 o 
  -1   2   5        0.00       -1.16      1.16 o 
   0   2   5       24.26       23.61      1.61 o 
   1   2   5       33.14       29.21      1.80 o 
   2   2   5        4.85        9.01      1.42 o 
   3   2   5      213.06      198.83      6.45 o 
   4   2   5       21.69       20.39      2.39 o 
   5   2   5       14.49       15.29      2.36 o 
   6   2   5       20.78       17.22      2.63 o 
   7   2   5       21.24       18.97      5.14 o 
  -9   3   5        1.16       -0.45      4.46 o 
  -8   3   5        0.16       -2.41      2.90 o 
  -7   3   5       14.18       16.95      4.12 o 
  -6   3   5        5.60        1.62      4.93 o 
  -5   3   5       16.70       14.28      3.78 o 
  -4   3   5       51.67       54.43      4.87 o 
  -3   3   5       23.93       27.03      2.04 o 
  -2   3   5       44.37       44.13      2.37 o 
  -1   3   5        6.32        7.90      1.23 o 
   0   3   5       48.89       44.40      2.75 o 
   1   3   5        0.95        2.04      0.90 o 
   2   3   5        0.25       -0.69      0.69 o 
   3   3   5        5.23        5.09      1.97 o 
   4   3   5        5.44        2.39      1.55 o 
   5   3   5       32.08       36.79      3.49 o 
   6   3   5       14.84       12.53      2.55 o 
   7   3   5        5.59        4.30      2.37 o 
  -9   4   5        1.40        2.21      3.53 o 
  -8   4   5        0.07       -2.65      2.65 o 
  -7   4   5        0.03       -0.86      2.88 o 
  -6   4   5        0.06        9.10      3.51 o 
  -5   4   5       72.53       63.62      4.81 o 
  -4   4   5        6.60        6.98      2.12 o 
  -3   4   5        8.79       11.57      1.60 o 
  -2   4   5       13.94       17.67      1.73 o 
  -1   4   5       40.76       39.12      2.26 o 
   0   4   5       11.31       12.06      1.47 o 
   1   4   5       99.83       98.14      3.92 o 
   2   4   5       35.66       25.90      4.14 o 
   3   4   5       16.26       15.70      3.66 o 
   4   4   5       38.40       31.16      3.15 o 
   5   4   5        3.57        2.83      1.99 o 
   6   4   5       14.54       12.24      2.66 o 
   7   4   5        0.11        2.10      3.21 o 
  -9   5   5       15.10       17.38      4.95 o 
  -8   5   5        5.22        4.59      3.80 o 
  -7   5   5        0.13       -2.26      3.06 o 
  -6   5   5        5.29        5.74      2.90 o 
  -5   5   5       28.73       26.84      4.92 o 
  -4   5   5       59.55       54.53      4.54 o 
  -3   5   5       56.48       53.54      5.34 o 
  -2   5   5       63.45       53.02      5.81 o 
  -1   5   5        6.96        5.20      1.43 o 
   0   5   5      241.18      227.27      8.51 o 
   1   5   5      105.86      101.02      4.95 o 
   2   5   5      485.32      400.83     27.76 o 
   3   5   5        1.47       -1.53      1.53 o 
   4   5   5       20.49       17.74      2.70 o 
   5   5   5        1.94       -0.11      2.01 o 
   6   5   5        0.12       -0.70      1.86 o 
   7   5   5        0.05        0.75      2.26 o 
  -8   6   5       28.41       33.29      5.47 o 
  -7   6   5        2.25        6.86      3.68 o 
  -6   6   5        5.56       11.58      3.35 o 
  -5   6   5        1.53        1.86      2.72 o 
  -4   6   5       37.11       33.24      4.10 o 
  -3   6   5       15.60        9.49      2.73 o 
  -2   6   5       13.93        6.93      1.80 o 
  -1   6   5       37.10       34.01      2.56 o 
   0   6   5        0.59       -0.65      1.41 o 
   1   6   5       98.11       88.61      4.76 o 
   2   6   5       55.05       50.09      3.79 o 
   3   6   5       22.34       22.25      2.89 o 
   4   6   5       22.42       17.87      2.83 o 
   5   6   5       11.07       10.19      2.60 o 
   6   6   5        0.11        1.46      2.35 o 
  -8   7   5        0.03       -3.60      3.60 o 
  -7   7   5        0.61       -0.80      3.58 o 
  -6   7   5       47.01       54.30      5.38 o 
  -5   7   5        0.00       -1.29      2.79 o 
  -4   7   5        1.01       -1.85      2.43 o 
  -3   7   5       91.66       86.83      6.08 o 
  -2   7   5      116.57       91.56      6.09 o 
  -1   7   5        0.28       -2.11      2.83 o 
   0   7   5       50.97       39.95      3.25 o 
   1   7   5        0.09        0.90      1.50 o 
   2   7   5        9.30        9.66      2.30 o 
   3   7   5       10.99       12.55      2.59 o 
   4   7   5        0.23        2.11      2.07 o 
   5   7   5        0.61        0.65      2.28 o 
  -7   8   5       77.45       88.43     11.20 o 
  -6   8   5       49.27       49.90      5.67 o 
  -5   8   5       16.41       14.14      3.86 o 
  -4   8   5        0.00       -2.29      2.29 o 
  -3   8   5        4.67       -0.38      2.40 o 
  -2   8   5        2.45       -0.01      2.17 o 
  -1   8   5       12.06        7.22      2.28 o 
   0   8   5        8.55        8.26      2.26 o 
   1   8   5        0.14        0.16      2.11 o 
   2   8   5        0.88        1.35      1.87 o 
   3   8   5        3.84        3.58      2.35 o 
   4   8   5        4.06        2.54      3.36 o 
  -6   9   5       33.07       41.37      7.10 o 
  -5   9   5        0.65       -0.07      3.36 o 
  -4   9   5        0.80       -1.99      2.89 o 
  -3   9   5        7.62        5.71      3.00 o 
  -2   9   5        1.15        2.85      3.04 o 
  -1   9   5        0.19       -1.54      2.62 o 
   0   9   5        8.73        9.77      4.39 o 
   1   9   5       58.29       63.26      4.68 o 
   2   9   5        0.05        1.38      2.23 o 
  -3  10   5        9.05        6.42      3.87 o 
  -1  10   5        2.68       -2.42      2.67 o 
   0  10   5       22.59       31.54      3.77 o 
  -1 -10   6        0.21       -2.26      3.94 o 
   0 -10   6        0.00       -3.60      3.60 o 
   1 -10   6       56.47       53.59      7.56 o 
   2 -10   6      191.75      180.90     14.34 o 
   3 -10   6        4.94        1.98      5.02 o 
   4 -10   6        0.35       -2.97      4.83 o 
  -3  -9   6        4.50       -3.82      3.82 o 
  -2  -9   6       12.36        9.03      4.74 o 
  -1  -9   6        9.12        6.84      4.38 o 
   0  -9   6        0.00       -2.56      3.08 o 
   1  -9   6       75.23       88.30      6.05 o 
   2  -9   6      156.52      156.26     12.78 o 
   3  -9   6       25.45       26.00      6.45 o 
   4  -9   6        0.55       -0.20      4.78 o 
   5  -9   6        5.33       -0.77      5.37 o 
   6  -9   6       12.23       22.44      7.27 o 
  -5  -8   6        1.07       -0.74      3.98 o 
  -4  -8   6        0.12       -1.84      3.88 o 
  -3  -8   6       17.01       12.02      4.67 o 
  -2  -8   6       55.11       40.83      6.52 o 
  -1  -8   6        7.61        9.19      3.99 o 
   0  -8   6        3.27        2.41      2.31 o 
   1  -8   6        0.98       -2.08      2.08 o 
   2  -8   6       42.73       39.32      4.29 o 
   3  -8   6       58.88       55.36      7.45 o 
   4  -8   6       20.84       25.16      6.54 o 
   5  -8   6        0.13       -3.69      3.69 o 
   6  -8   6        6.50        3.01      5.05 o 
   7  -8   6        2.99        3.81      5.44 o 
  -6  -7   6       11.25       11.96      5.10 o 
  -5  -7   6        0.42       -1.22      3.50 o 
  -4  -7   6        0.26       -2.62      3.04 o 
  -3  -7   6        6.81        7.14      3.89 o 
  -2  -7   6        8.56        7.25      3.64 o 
  -1  -7   6       26.01       27.31      4.93 o 
   0  -7   6        2.19        1.91      2.03 o 
   1  -7   6       12.99       14.63      2.89 o 
   2  -7   6       21.82       25.59      3.37 o 
   3  -7   6        0.04       -0.83      1.79 o 
   4  -7   6        3.95        3.78      3.96 o 
   5  -7   6       20.49       20.43      5.26 o 
   6  -7   6        0.24       -2.93      3.42 o 
   7  -7   6        1.25        0.49      4.65 o 
   8  -7   6        0.33        0.05      4.16 o 
  -7  -6   6        8.81        5.17      4.43 o 
  -6  -6   6        0.69       -2.19      3.15 o 
  -5  -6   6        5.19        1.70      3.37 o 
  -4  -6   6        0.11       -0.06      2.93 o 
  -3  -6   6        3.73        5.68      3.24 o 
  -2  -6   6        1.08        3.58      2.69 o 
  -1  -6   6       57.07       58.47      4.12 o 
   0  -6   6        8.79        6.02      2.09 o 
   1  -6   6       48.37       48.60      3.84 o 
   2  -6   6        0.00       -1.33      1.56 o 
   3  -6   6       43.10       34.99      3.11 o 
   4  -6   6        0.02       -1.96      2.36 o 
   5  -6   6       19.72       20.83      4.98 o 
   6  -6   6       36.23       33.75      6.42 o 
   7  -6   6        0.46        1.35      3.65 o 
   8  -6   6        2.29        0.25      4.02 o 
  -7  -5   6        0.31       -0.16      3.49 o 
  -6  -5   6        0.02       -0.46      2.77 o 
  -5  -5   6        9.42       12.92      3.83 o 
  -4  -5   6        3.92        3.97      2.94 o 
  -3  -5   6       39.83       37.35      5.20 o 
  -2  -5   6       46.60       38.93      3.42 o 
  -1  -5   6        2.71       -0.46      1.79 o 
   0  -5   6       52.11       51.80      3.54 o 
   1  -5   6       14.51       14.66      2.32 o 
   2  -5   6        0.73        1.92      1.35 o 
   3  -5   6        0.33       -0.92      1.18 o 
   4  -5   6       18.35       16.17      4.01 o 
   5  -5   6       18.06       22.96      4.50 o 
   6  -5   6        8.91        4.92      3.57 o 
   7  -5   6        7.02        4.66      3.69 o 
   8  -5   6        0.62       -0.57      3.36 o 
  -6  -4   6        0.02       -0.76      2.63 o 
  -5  -4   6        0.01       -0.03      2.24 o 
  -4  -4   6       27.10       25.68      4.12 o 
  -3  -4   6      109.53      101.76      5.26 o 
  -2  -4   6        0.55        0.14      1.56 o 
  -1  -4   6       33.51       35.39      4.19 o 
   0  -4   6       48.42       43.64      3.11 o 
   1  -4   6       68.79       61.29      3.71 o 
   2  -4   6        3.31        4.55      1.40 o 
   3  -4   6       15.07       17.21      2.07 o 
   4  -4   6       12.18       13.75      1.99 o 
   5  -4   6        6.57        2.07      2.70 o 
   6  -4   6       23.30       13.84      3.75 o 
   7  -4   6        3.87        3.16      3.05 o 
  -6  -3   6        5.37        3.10      1.96 o 
  -5  -3   6        0.04       -1.26      1.26 o 
  -4  -3   6        5.73        1.67      1.69 o 
  -3  -3   6       68.65       65.60      4.15 o 
  -2  -3   6       11.93       16.16      2.35 o 
  -1  -3   6      106.35      104.29      5.21 o 
   0  -3   6        3.50        6.36      1.90 o 
   1  -3   6        0.76        0.18      1.03 o 
   2  -3   6        6.28       10.46      1.64 o 
   3  -3   6        3.84        5.73      1.45 o 
   4  -3   6       38.94       35.43      2.72 o 
   5  -3   6      138.31      125.76      9.40 o 
   6  -3   6        0.27        0.28      2.46 o 
   7  -3   6       18.03       22.95      4.43 o 
  -9  -2   6        0.00       -4.07      4.07 o 
  -8  -2   6        0.44       -2.73      3.23 o 
  -7  -2   6        6.56        3.86      3.45 o 
  -6  -2   6        2.21       -0.01      1.75 o 
  -5  -2   6       67.16       57.06      9.99 o 
  -4  -2   6       14.31       13.85      1.78 o 
  -3  -2   6       78.61       71.69      3.46 o 
  -2  -2   6      174.52      180.95      5.98 o 
  -1  -2   6       54.84       48.79      2.46 o 
   0  -2   6      202.05      220.72     10.03 o 
   1  -2   6      117.81      125.19      4.97 o 
   2  -2   6       78.86       86.99      3.40 o 
   3  -2   6        5.33        4.96      1.09 o 
   4  -2   6      200.78      189.35      6.34 o 
   5  -2   6      522.07      496.03     17.67 o 
   6  -2   6      166.85      149.94      8.27 o 
   7  -2   6        7.89        8.17      4.58 o 
   8  -2   6        0.95        0.58      4.13 o 
   9  -2   6        4.94        9.16      6.41 o 
  -9  -1   6        0.43       -3.58      3.58 o 
  -8  -1   6        0.01       -3.13      3.13 o 
  -7  -1   6        3.96       -0.23      2.98 o 
  -6  -1   6       96.19       84.96      7.29 o 
  -5  -1   6        7.64        6.22      2.12 o 
  -4  -1   6       49.67       45.36      4.11 o 
  -3  -1   6       15.48       18.48      1.78 o 
  -2  -1   6        2.16        3.82      1.04 o 
  -1  -1   6       38.93       35.85      1.90 o 
   0  -1   6      353.46      384.26     11.02 o 
   1  -1   6        2.72        4.45      1.05 o 
   2  -1   6       18.36       23.79      2.18 o 
   3  -1   6       80.33       73.05      3.18 o 
   4  -1   6       23.13       23.59      2.02 o 
   5  -1   6      683.56      674.92     24.84 o 
   7  -1   6       21.94       23.72      5.73 o 
   8  -1   6        4.62        4.53      4.73 o 
   9  -1   6        0.24       -2.30      5.04 o 
  -9   0   6        0.40       -4.10      4.10 o 
  -8   0   6        0.38       -2.03      3.69 o 
  -7   0   6        0.91        0.29      3.13 o 
  -6   0   6        4.13        0.59      1.88 o 
  -5   0   6      111.15      103.88      4.42 o 
  -4   0   6        5.77        4.30      1.34 o 
  -3   0   6       29.84       24.12      2.00 o 
  -2   0   6       94.21       94.02      3.61 o 
  -1   0   6       12.46       17.45      1.43 o 
   0   0   6      166.22      173.86      5.60 o 
   1   0   6     1570.03     1745.35     46.27 o 
   2   0   6      504.74      541.78     15.32 o 
   3   0   6        5.42        5.52      1.19 o 
   4   0   6       59.79       59.36      3.64 o 
   5   0   6       17.70       16.77      3.21 o 
   6   0   6       27.09       33.49      3.50 o 
   8   0   6        1.32        1.50      4.93 o 
   9   0   6        1.70        1.73      5.76 o 
  -9   1   6       17.53       12.51      5.05 o 
  -8   1   6       27.83       27.78      6.12 o 
  -7   1   6       89.14       88.05      5.96 o 
  -6   1   6       10.43        9.83      2.64 o 
  -5   1   6       18.48       18.30      2.99 o 
  -4   1   6       80.82       81.52      6.94 o 
  -3   1   6      714.43      766.12     25.11 o 
  -2   1   6      111.73      102.70      3.89 o 
  -1   1   6       74.94       87.91      3.42 o 
   0   1   6        5.49        5.49      2.77 o 
   1   1   6      784.07      862.15     23.42 o 
   2   1   6        6.55        4.26      1.10 o 
   3   1   6      353.66      338.61     13.49 o 
   4   1   6       14.97       16.93      2.48 o 
   5   1   6       50.49       45.87      3.47 o 
   6   1   6        1.25       -1.35      1.35 o 
   7   1   6       12.70       12.93      4.41 o 
  -9   2   6        0.07       -1.73      4.56 o 
  -8   2   6       13.59        9.11      3.62 o 
  -7   2   6      134.19      127.42      7.75 o 
  -6   2   6       19.53       22.95      3.49 o 
  -5   2   6        0.20       -1.80      1.80 o 
  -4   2   6        5.40        5.27      1.45 o 
  -3   2   6      637.93      713.64     29.16 o 
  -2   2   6      132.95      143.09      5.24 o 
  -1   2   6      115.72      104.52      3.94 o 
   0   2   6       19.81       20.61      1.66 o 
   1   2   6      110.40      107.90      4.03 o 
   2   2   6       48.92       52.72      3.19 o 
   3   2   6       41.47       37.09      3.27 o 
   4   2   6      114.93       91.89      5.03 o 
   5   2   6       43.42       40.13      3.47 o 
   6   2   6        3.66        2.55      1.88 o 
   7   2   6       16.00       10.72      4.24 o 
  -9   3   6        0.13       -1.75      3.31 o 
  -8   3   6        2.22       -1.43      3.09 o 
  -7   3   6      994.97      921.69     55.27 o 
  -6   3   6      231.08      220.90     10.63 o 
  -5   3   6       59.48       62.81      4.88 o 
  -4   3   6       32.57       36.09      3.54 o 
  -3   3   6      128.28      120.29      4.67 o 
  -2   3   6       13.63       19.78      1.90 o 
  -1   3   6      153.18      142.80      5.09 o 
   0   3   6        0.28       -1.00      1.00 o 
   1   3   6        0.87        3.35      1.25 o 
   2   3   6        3.20        3.82      1.45 o 
   3   3   6        8.10        8.92      3.85 o 
   4   3   6      134.27       95.39      6.80 o 
   5   3   6       40.06       32.00      3.44 o 
   6   3   6        1.92        1.24      2.03 o 
   7   3   6        8.11        6.32      2.45 o 
  -9   4   6        0.83       -0.56      3.47 o 
  -8   4   6        2.82       -0.08      3.40 o 
  -7   4   6       50.04       62.26      5.90 o 
  -6   4   6      149.02      138.58      8.11 o 
  -5   4   6        0.63       -2.04      2.47 o 
  -4   4   6        3.84        1.22      2.10 o 
  -3   4   6       43.79       54.69      3.98 o 
  -2   4   6       39.05       33.47      3.51 o 
  -1   4   6      324.30      303.43      9.44 o 
   0   4   6      824.01      772.19     21.58 o 
   1   4   6      230.99      226.06      7.48 o 
   2   4   6        3.92        2.56      2.31 o 
   3   4   6        0.06       -2.21      2.50 o 
   4   4   6        5.36        4.58      1.82 o 
   5   4   6        0.10       -1.40      1.93 o 
   6   4   6        0.86        1.92      2.05 o 
   7   4   6        0.78       -1.15      2.18 o 
  -9   5   6        4.37        0.84      5.78 o 
  -8   5   6        7.82        2.20      3.94 o 
  -7   5   6       14.30       12.32      3.93 o 
  -6   5   6        6.67       10.76      4.03 o 
  -5   5   6        3.95       -2.28      4.97 o 
  -4   5   6       10.75        5.09      2.80 o 
  -3   5   6       19.71       17.36      4.57 o 
  -2   5   6       33.25       35.86      2.67 o 
  -1   5   6        1.18        2.24      2.81 o 
   0   5   6      121.60      112.02      4.62 o 
   1   5   6      163.18      149.98      6.67 o 
   2   5   6        4.14        1.20      1.80 o 
   3   5   6        5.14        4.03      1.84 o 
   4   5   6       21.45       20.43      2.92 o 
   5   5   6        8.48        5.06      2.24 o 
   6   5   6        4.91        6.86      2.60 o 
  -8   6   6       29.48       40.40      5.98 o 
  -7   6   6        0.98        3.98      3.86 o 
  -6   6   6        0.55       -3.07      3.07 o 
  -5   6   6        0.29       -1.08      3.20 o 
  -4   6   6       73.09       66.31      5.16 o 
  -3   6   6       36.91       36.62      9.23 o 
  -2   6   6       12.55        9.02      1.94 o 
  -1   6   6        0.77       -0.80      1.37 o 
   0   6   6      115.22      101.87      5.19 o 
   1   6   6        9.19        7.59      2.01 o 
   2   6   6        3.41        1.99      1.71 o 
   3   6   6        0.60       -0.44      1.63 o 
   4   6   6        3.24        1.84      1.94 o 
   5   6   6        0.02       -1.80      1.80 o 
  -7   7   6        1.48       -2.39      5.28 o 
  -6   7   6        1.45       -0.52      3.56 o 
  -5   7   6       32.16       36.60      4.86 o 
  -4   7   6       11.37        6.15      3.90 o 
  -3   7   6       63.04       53.64      4.41 o 
  -2   7   6        0.43       -1.86      1.86 o 
  -1   7   6        6.49        7.21      2.20 o 
   0   7   6        5.33        5.58      1.93 o 
   1   7   6        2.82        1.46      1.74 o 
   2   7   6        0.50        0.83      2.48 o 
   3   7   6        1.25        0.40      1.89 o 
   4   7   6        0.27       -1.85      1.85 o 
  -6   8   6       14.05       11.76      4.25 o 
  -5   8   6        0.00       -2.78      2.78 o 
  -4   8   6        0.90        0.00      2.96 o 
  -3   8   6        5.48        4.92      2.66 o 
  -2   8   6       12.70       16.87      3.93 o 
  -1   8   6        7.06        7.74      2.39 o 
   0   8   6        1.06        0.12      1.76 o 
   1   8   6       10.52        8.68      2.42 o 
   2   8   6        1.57        0.25      2.09 o 
   3   8   6        5.40        2.63      2.35 o 
  -5   9   6       15.75       16.97      4.46 o 
  -4   9   6        6.35       -1.11      2.94 o 
  -3   9   6        1.92       -2.63      2.63 o 
  -2   9   6        2.24        0.66      3.24 o 
  -1   9   6       22.61       22.52      4.11 o 
   0   9   6       23.74       22.22      3.46 o 
   1   9   6       40.19       42.90      9.44 o 
  -1 -10   7        0.25        3.20      4.56 o 
   0 -10   7        1.44       -1.20      4.29 o 
   1 -10   7       18.64       19.25      5.66 o 
   2 -10   7       16.50       29.75      7.03 o 
   3 -10   7        0.02       -4.04      4.04 o 
   4 -10   7        0.64       -4.68      4.68 o 
  -3  -9   7        7.38        9.42      4.80 o 
  -2  -9   7        1.52       -3.17      3.17 o 
  -1  -9   7        1.39        0.75      3.88 o 
   0  -9   7        0.00       -2.77      3.25 o 
   1  -9   7        0.02       -2.29      2.74 o 
   2  -9   7       96.46       86.74      6.13 o 
   3  -9   7       24.58       37.57      7.46 o 
   4  -9   7        0.04       -1.91      4.30 o 
   5  -9   7        0.83       -4.92      4.92 o 
  -4  -8   7        0.17       -2.71      3.61 o 
  -3  -8   7        2.23       -1.05      3.80 o 
  -2  -8   7       39.64       28.11      5.84 o 
  -1  -8   7        2.19       -1.32      3.39 o 
   0  -8   7        0.30       -1.82      2.03 o 
   1  -8   7        0.04       -2.30      2.30 o 
   2  -8   7        0.01       -2.23      2.23 o 
   3  -8   7        0.26        1.53      3.81 o 
   4  -8   7       25.06       17.15      5.68 o 
   5  -8   7       13.49       10.02      5.88 o 
   6  -8   7        1.17       -2.90      4.94 o 
  -6  -7   7       10.87        7.96      4.89 o 
  -5  -7   7        0.91        0.24      3.90 o 
  -4  -7   7        0.03        3.84      4.03 o 
  -3  -7   7        1.13        4.06      3.53 o 
  -2  -7   7        8.26        5.49      3.86 o 
  -1  -7   7       17.51       18.43      4.60 o 
   0  -7   7        0.08       -1.77      1.77 o 
   1  -7   7        5.35        5.03      2.51 o 
   2  -7   7        2.79        4.76      2.47 o 
   3  -7   7       18.12       15.18      2.79 o 
   4  -7   7       11.33       12.84      4.38 o 
   5  -7   7      160.18      139.09     11.83 o 
   6  -7   7        1.11       -2.81      3.54 o 
   7  -7   7        0.33       -0.88      3.87 o 
  -6  -6   7        7.23        6.37      4.12 o 
  -5  -6   7        4.04        5.55      3.86 o 
  -4  -6   7        5.37        6.16      3.78 o 
  -3  -6   7       18.79       22.64      4.76 o 
  -2  -6   7        5.63        0.84      2.60 o 
  -1  -6   7        0.04       -2.57      2.57 o 
   0  -6   7       29.90       29.65      3.41 o 
   1  -6   7      233.81      241.01     10.31 o 
   2  -6   7        1.28       -0.48      1.73 o 
   3  -6   7        0.57        0.75      1.55 o 
   4  -6   7        3.72        0.19      2.66 o 
   5  -6   7       95.14       86.47      8.62 o 
   6  -6   7        0.09       -1.09      3.08 o 
   7  -6   7        2.93        0.45      3.30 o 
   8  -6   7        1.02       -0.14      4.24 o 
  -7  -5   7        1.01       -0.95      3.47 o 
  -6  -5   7        0.01       -2.65      2.65 o 
  -5  -5   7        0.55        0.86      3.01 o 
  -4  -5   7        6.56        2.12      2.99 o 
  -3  -5   7      102.77       82.00      7.42 o 
  -2  -5   7       17.43       15.48      2.81 o 
  -1  -5   7        8.29        7.23      2.32 o 
   0  -5   7       64.60       72.23      4.60 o 
   1  -5   7      233.41      224.39      9.50 o 
   2  -5   7        5.44        4.06      1.71 o 
   3  -5   7        0.68        1.16      1.48 o 
   4  -5   7       15.07       15.59      2.40 o 
   5  -5   7       16.45       13.56      4.41 o 
   6  -5   7        0.49        1.28      2.91 o 
   7  -5   7       10.50        4.73      3.75 o 
   8  -5   7       16.48       19.01      5.35 o 
  -6  -4   7        1.11       -2.40      2.40 o 
  -5  -4   7        1.22        0.60      2.56 o 
  -4  -4   7       49.56       41.69      5.34 o 
  -3  -4   7     1190.92     1014.24     34.34 o 
  -2  -4   7       24.45       31.73      4.66 o 
  -1  -4   7        0.05        0.44      1.70 o 
   0  -4   7       22.53       22.72      3.57 o 
   1  -4   7      150.28      139.89      6.51 o 
   2  -4   7      143.54      130.28      6.16 o 
   3  -4   7        6.53        3.59      1.57 o 
   4  -4   7        3.09        1.26      1.59 o 
   5  -4   7       36.35       32.47      5.29 o 
   6  -4   7        0.94       -1.04      2.07 o 
   7  -4   7       12.58       11.09      3.93 o 
  -6  -3   7        0.66       -0.92      2.57 o 
  -5  -3   7        6.37        5.70      2.84 o 
  -4  -3   7       53.32       43.72      6.43 o 
  -3  -3   7      126.20      121.96      6.20 o 
  -2  -3   7      248.72      235.44      9.71 o 
  -1  -3   7        0.07        0.38      1.43 o 
   0  -3   7        6.21        4.31      2.49 o 
   1  -3   7      145.77      138.07      6.28 o 
   2  -3   7       23.07       25.40      2.57 o 
   3  -3   7       21.07       20.14      2.37 o 
   4  -3   7      251.62      239.25      9.69 o 
   5  -3   7        2.48        3.30      2.90 o 
   6  -3   7        3.83        4.68      2.98 o 
   7  -3   7       20.58       27.71      4.93 o 
  -8  -2   7        3.14        2.39      3.91 o 
  -7  -2   7       27.39       23.13      4.80 o 
  -6  -2   7       18.94       15.83      2.80 o 
  -5  -2   7        6.41        0.91      2.72 o 
  -4  -2   7        1.06        0.87      1.33 o 
  -3  -2   7      161.78      159.72      6.50 o 
  -2  -2   7       12.99       11.90      1.44 o 
  -1  -2   7        7.31        6.81      1.87 o 
   0  -2   7        3.86        0.18      1.19 o 
   1  -2   7       37.96       43.20      3.23 o 
   2  -2   7       51.79       50.04      4.49 o 
   3  -2   7       19.46       20.01      1.84 o 
   4  -2   7       61.98       64.16      3.32 o 
   5  -2   7      134.21      123.85      6.11 o 
   6  -2   7        2.74        4.00      2.25 o 
   7  -2   7        1.40        2.79      3.98 o 
  -9  -1   7        0.38       -4.13      4.13 o 
  -8  -1   7        0.68       -3.29      3.39 o 
  -7  -1   7        2.73       -0.99      2.80 o 
  -6  -1   7        1.29        0.85      2.76 o 
  -5  -1   7        5.55        4.55      1.68 o 
  -4  -1   7       49.52       47.66      2.95 o 
  -3  -1   7       51.13       47.79      2.73 o 
  -2  -1   7       32.82       37.77      2.26 o 
  -1  -1   7       19.17       22.59      1.69 o 
   0  -1   7       95.04      104.73      4.73 o 
   1  -1   7        2.89        5.27      1.18 o 
   2  -1   7       27.17       28.19      2.12 o 
   3  -1   7        5.47        7.02      1.59 o 
   4  -1   7       79.77       86.17      4.68 o 
   5  -1   7        8.49        4.29      1.71 o 
   7  -1   7       12.12       19.46      5.54 o 
   8  -1   7       10.35       15.17      6.16 o 
   9  -1   7        2.29        9.13      6.14 o 
  -9   0   7        5.24        0.13      4.59 o 
  -8   0   7       17.35        8.15      4.69 o 
  -7   0   7        0.14        0.50      3.17 o 
  -6   0   7        0.93       -0.48      2.09 o 
  -5   0   7       15.50       13.48      2.09 o 
  -4   0   7        0.44        2.30      1.42 o 
  -3   0   7       19.56       23.11      3.37 o 
  -2   0   7       69.64       85.37      3.57 o 
  -1   0   7       79.40       82.33      3.37 o 
   0   0   7        0.18       -0.89      0.89 o 
   1   0   7       49.83       55.36      2.70 o 
   2   0   7        0.38       -0.83      0.83 o 
   3   0   7       20.23       22.42      6.71 o 
   4   0   7        0.22       -1.82      3.73 o 
   5   0   7       74.21       75.95      7.02 o 
   6   0   7       10.89       10.04      2.31 o 
   8   0   7        4.48        5.53      4.96 o 
  -9   1   7        0.31       -1.26      4.09 o 
  -8   1   7        5.43        3.15      4.66 o 
  -7   1   7        3.25        2.82      2.77 o 
  -6   1   7        0.33       -0.36      2.31 o 
  -5   1   7       27.06       27.75      4.87 o 
  -4   1   7       76.65       71.56      3.60 o 
  -3   1   7       99.22      107.34      5.76 o 
  -2   1   7      113.91      122.13      8.51 o 
  -1   1   7      129.69      140.36      4.97 o 
   0   1   7        0.19       -0.74      0.82 o 
   1   1   7        6.01        9.29      1.40 o 
   2   1   7        0.01       -0.57      0.99 o 
   3   1   7       21.99       26.97      2.76 o 
   4   1   7        2.08       -0.71      2.25 o 
   5   1   7       15.51       14.20      2.59 o 
   6   1   7        8.92        6.05      2.18 o 
   7   1   7        0.01       -0.20      3.05 o 
  -9   2   7        5.94       -2.49      4.44 o 
  -8   2   7       57.26       50.45      5.82 o 
  -7   2   7       58.22       74.36      6.03 o 
  -6   2   7       62.67       62.05      5.45 o 
  -5   2   7        9.27       10.32      4.12 o 
  -4   2   7        5.31        3.28      1.48 o 
  -3   2   7        2.64        1.84      1.27 o 
  -2   2   7        0.39        1.89      1.70 o 
  -1   2   7       42.93       42.41      2.48 o 
   0   2   7       55.65       58.65      2.86 o 
   1   2   7       10.07       10.58      1.54 o 
   2   2   7        0.30       -0.65      0.98 o 
   3   2   7       60.32       46.81      9.25 o 
   4   2   7      108.63       82.57      4.84 o 
   5   2   7      104.44       88.14      6.01 o 
   6   2   7        8.04       11.25      3.07 o 
   7   2   7        0.11        0.42      2.07 o 
  -9   3   7        2.87       -2.19      3.61 o 
  -8   3   7        9.48        4.88      3.65 o 
  -7   3   7      100.57       88.48      6.52 o 
  -6   3   7       43.11       38.58     10.25 o 
  -5   3   7        1.63       -1.72      2.34 o 
  -4   3   7        4.22        1.33      2.11 o 
  -3   3   7        4.52        5.42      1.55 o 
  -2   3   7        0.42        0.35      1.33 o 
  -1   3   7       96.11       92.91      3.98 o 
   0   3   7      157.99      164.57      5.87 o 
   1   3   7      221.31      193.62      8.15 o 
   2   3   7        7.92        3.37      5.20 o 
   3   3   7        3.91        0.62      4.25 o 
   4   3   7       76.62       54.44      4.52 o 
   5   3   7       22.28       19.61      4.67 o 
   6   3   7        1.59        2.01      2.58 o 
   7   3   7        1.05        3.17      2.35 o 
  -9   4   7        0.05       -0.42      5.44 o 
  -8   4   7        1.98        3.59      3.59 o 
  -7   4   7        0.00        0.66      3.09 o 
  -6   4   7        0.44       -2.75      2.75 o 
  -5   4   7      109.99      108.70     10.54 o 
  -4   4   7        4.81        5.41      2.59 o 
  -3   4   7      148.43      154.73      7.50 o 
  -2   4   7       17.95       16.78      2.57 o 
  -1   4   7       88.41       91.04      5.08 o 
   0   4   7     1073.86     1012.80     27.97 o 
   1   4   7      715.42      654.80     18.79 o 
   2   4   7        0.76       -1.50      2.30 o 
   3   4   7       38.80       24.04      3.74 o 
   4   4   7        0.02       -1.42      1.42 o 
   5   4   7       14.27       21.32      3.76 o 
   6   4   7        4.11        1.33      2.04 o 
   7   4   7        1.49        3.22      3.22 o 
  -8   5   7        6.00       10.24      4.38 o 
  -7   5   7        0.08       -1.24      3.54 o 
  -6   5   7        0.81       -2.99      2.99 o 
  -5   5   7       14.56       12.98      4.09 o 
  -4   5   7       97.93       88.43      5.97 o 
  -3   5   7       34.19       23.58      7.04 o 
  -2   5   7       34.02       35.05      2.85 o 
  -1   5   7       78.61       70.15      3.65 o 
   0   5   7      135.79      120.85      4.95 o 
   1   5   7       57.11       45.83      3.53 o 
   2   5   7        5.81        5.83      2.05 o 
   3   5   7        8.86        9.15      2.33 o 
   4   5   7        0.45        0.97      1.84 o 
   5   5   7        2.07        0.73      1.87 o 
   6   5   7        2.73        3.41      2.35 o 
  -7   6   7       19.74       20.14      4.91 o 
  -6   6   7        2.27       -0.60      3.45 o 
  -5   6   7       43.18       51.90      5.60 o 
  -4   6   7      100.58       86.88      5.96 o 
  -3   6   7      196.39      176.58      8.62 o 
  -2   6   7        4.27        0.50      3.35 o 
  -1   6   7       21.33       23.37      2.56 o 
   0   6   7       40.68       40.99      3.41 o 
   1   6   7        5.46        4.16      1.90 o 
   2   6   7        6.77        6.59      2.13 o 
   3   6   7        3.95        3.74      2.08 o 
   4   6   7        0.21        0.57      1.97 o 
   5   6   7        0.09       -0.21      2.07 o 
  -6   7   7        6.53        5.50      3.78 o 
  -5   7   7        0.13       -3.01      3.01 o 
  -4   7   7        1.81       -0.27      2.89 o 
  -3   7   7        0.38       -2.34      2.41 o 
  -2   7   7       28.75       31.11      3.88 o 
  -1   7   7        0.09        0.28      1.86 o 
   0   7   7       16.74       20.35      2.96 o 
   1   7   7        2.28        3.49      1.81 o 
   2   7   7       10.51       12.07      2.68 o 
   3   7   7        3.73        4.43      2.32 o 
  -5   8   7        0.96       -2.12      3.18 o 
  -4   8   7        0.01       -1.97      3.04 o 
  -3   8   7        0.70       -1.65      2.82 o 
  -2   8   7       11.64       12.16      3.81 o 
  -1   8   7       13.05       15.29      2.84 o 
   0   8   7       14.07       13.12      2.85 o 
   1   8   7        0.02        2.21      2.33 o 
   2   8   7        2.43        5.56      2.47 o 
  -4   9   7        1.17        3.32      5.43 o 
  -3   9   7        0.51       -3.39      3.39 o 
  -2   9   7        0.07       -2.23      3.13 o 
  -1   9   7        1.69        7.06      3.67 o 
   0   9   7        0.20        5.13      4.05 o 
   0 -10   8       11.61        3.51      4.46 o 
   1 -10   8        2.72        3.97      4.63 o 
   2 -10   8       50.39       56.62      8.81 o 
   3 -10   8        2.31       -3.75      4.48 o 
  -2  -9   8        8.23        5.95      4.85 o 
  -1  -9   8        0.17       -0.62      3.76 o 
   0  -9   8        0.54       -1.37      3.59 o 
   1  -9   8        4.38       -0.63      2.90 o 
   2  -9   8        0.83       -2.57      2.57 o 
   3  -9   8        0.00       -4.04      4.48 o 
   4  -9   8        2.93       -0.99      4.44 o 
  -4  -8   8        1.29       -0.68      4.03 o 
  -3  -8   8        0.00        0.73      4.32 o 
  -2  -8   8        0.04       -3.39      3.39 o 
  -1  -8   8        0.16       -2.84      2.84 o 
   0  -8   8        0.07       -2.34      2.34 o 
   1  -8   8        5.13        2.36      2.77 o 
   2  -8   8       13.12        8.93      3.13 o 
   3  -8   8        0.91       -1.21      4.01 o 
   4  -8   8        0.37       -1.66      3.87 o 
   5  -8   8        0.01       -4.10      4.10 o 
   6  -8   8        1.30       -2.51      4.68 o 
  -5  -7   8        0.01        0.46      4.18 o 
  -4  -7   8        3.04        1.17      4.04 o 
  -3  -7   8        2.32        3.29      4.02 o 
  -2  -7   8        4.41       -0.12      3.09 o 
  -1  -7   8        1.47       -0.59      2.33 o 
   0  -7   8       13.04       13.78      3.10 o 
   1  -7   8        0.02       -1.42      2.14 o 
   2  -7   8       15.92       18.53      3.30 o 
   3  -7   8        0.68       -1.86      1.95 o 
   4  -7   8        1.41       -3.34      3.34 o 
   5  -7   8        1.18       -1.73      3.71 o 
   6  -7   8        0.02       -3.83      3.83 o 
   7  -7   8        0.07       -2.41      4.14 o 
  -6  -6   8        1.28       -2.36      3.60 o 
  -5  -6   8        0.05       -3.15      3.27 o 
  -4  -6   8        7.69        7.35      4.02 o 
  -3  -6   8        1.61       -2.96      2.96 o 
  -2  -6   8        1.29       -0.36      3.21 o 
  -1  -6   8        0.06       -0.76      2.18 o 
   0  -6   8       48.96       52.29      6.41 o 
   1  -6   8       11.17       11.37      2.70 o 
   2  -6   8        6.79        4.35      2.13 o 
   3  -6   8       18.76       19.30      2.93 o 
   4  -6   8        2.98       -0.66      3.44 o 
   5  -6   8       44.80       42.61      6.88 o 
   6  -6   8        9.13        7.82      4.50 o 
   7  -6   8        0.48        2.58      4.12 o 
  -6  -5   8        0.29       -0.24      3.21 o 
  -5  -5   8        1.57        3.22      3.49 o 
  -4  -5   8      104.56       79.60      7.48 o 
  -3  -5   8       18.12       26.70      4.86 o 
  -2  -5   8       30.19       24.15      3.41 o 
  -1  -5   8       11.23       11.55      2.75 o 
   0  -5   8       10.30       13.15      3.69 o 
   1  -5   8       67.88       64.84      4.45 o 
   2  -5   8        6.60        5.91      2.08 o 
   3  -5   8        1.23        0.54      1.54 o 
   4  -5   8        0.02       -0.73      1.63 o 
   5  -5   8        3.00        0.99      2.75 o 
   6  -5   8        1.21        0.54      3.12 o 
   7  -5   8       18.49       20.10      5.18 o 
   8  -5   8       47.31       56.86      7.78 o 
  -6  -4   8        0.88       -2.67      2.67 o 
  -5  -4   8        0.38       -2.38      2.53 o 
  -4  -4   8       19.72       16.42      4.14 o 
  -3  -4   8      468.10      426.87     16.30 o 
  -2  -4   8        7.67        5.60      2.48 o 
  -1  -4   8       13.89       16.20      2.85 o 
   0  -4   8        0.40       -0.06      1.63 o 
   1  -4   8        0.11       -0.42      1.81 o 
   2  -4   8        0.71        2.06      1.66 o 
   3  -4   8       40.16       41.42      3.56 o 
   4  -4   8      108.44      116.20      6.10 o 
   5  -4   8        2.18        0.53      2.73 o 
   6  -4   8        0.00       -0.81      2.33 o 
   7  -4   8        3.66       -0.76      2.84 o 
  -6  -3   8        4.76        4.35      3.18 o 
  -5  -3   8        0.89        0.06      2.51 o 
  -4  -3   8        0.05        0.70      1.92 o 
  -3  -3   8       61.47       54.32      4.43 o 
  -2  -3   8       26.51       26.23      3.31 o 
  -1  -3   8       52.73       49.61      4.67 o 
   0  -3   8       51.49       58.64      4.19 o 
   1  -3   8       10.97        9.61      2.84 o 
   2  -3   8       11.92       11.56      2.14 o 
   3  -3   8       27.50       29.63      3.02 o 
   4  -3   8     1269.52     1260.78     42.26 o 
   5  -3   8      196.06      192.28     13.11 o 
   6  -3   8        5.55        4.65      3.16 o 
  -5  -2   8        0.30       -0.31      1.82 o 
  -4  -2   8       21.41       24.62      3.21 o 
  -3  -2   8       10.45       12.93      2.56 o 
  -2  -2   8        2.77        2.36      1.91 o 
  -1  -2   8       17.84       17.43      4.26 o 
   0  -2   8      256.14      301.98     27.42 o 
   1  -2   8       16.20       15.30      3.22 o 
   2  -2   8        6.40        3.97      1.93 o 
   3  -2   8        3.03        5.70      2.46 o 
   4  -2   8      574.32      599.49     21.53 o 
   5  -2   8       13.61       12.98      2.38 o 
   6  -2   8        2.65       -1.58      2.83 o 
  -8  -1   8        6.79        6.74      4.22 o 
  -7  -1   8        2.14        1.37      3.68 o 
  -6  -1   8        2.63        1.11      2.27 o 
  -5  -1   8       10.01       11.35      2.15 o 
  -4  -1   8       24.67       29.98      3.14 o 
  -3  -1   8       17.18       15.74      2.03 o 
  -2  -1   8       24.24       22.09      2.02 o 
  -1  -1   8       64.24       65.59      3.06 o 
   0  -1   8      795.10      879.13     28.72 o 
   1  -1   8      193.26      206.54      6.90 o 
   2  -1   8        2.82        3.44      1.94 o 
   3  -1   8        8.93        7.85      2.86 o 
   4  -1   8      237.28      256.29      8.64 o 
   5  -1   8        0.11       -1.50      1.50 o 
   6  -1   8        1.09       -1.66      2.68 o 
  -9   0   8        2.95       -4.15      4.15 o 
  -8   0   8        0.41       -1.68      3.96 o 
  -7   0   8        4.77        4.09      2.88 o 
  -6   0   8        1.24        0.10      2.45 o 
  -5   0   8        6.75        4.11      1.86 o 
  -4   0   8      476.00      495.57     20.63 o 
  -3   0   8        3.32        0.81      2.32 o 
  -2   0   8       16.88       18.42      1.89 o 
  -1   0   8        1.91        0.38      1.08 o 
   0   0   8       32.59       39.05      2.38 o 
   1   0   8        8.88       12.53      1.68 o 
   2   0   8      104.48      103.34      4.33 o 
   3   0   8        1.85       -0.15      1.38 o 
   4   0   8       36.32       35.51      2.97 o 
   5   0   8        9.86       10.69      3.92 o 
   6   0   8       12.77       12.21      2.67 o 
   7   0   8       26.54       36.56      6.58 o 
  -9   1   8        0.23        1.98      5.16 o 
  -8   1   8      141.77      138.54     11.61 o 
  -7   1   8        0.00        1.75      3.13 o 
  -6   1   8        0.75       -3.01      3.51 o 
  -5   1   8       15.47       15.25      3.27 o 
  -4   1   8       23.40       26.85      2.61 o 
  -3   1   8       64.03       71.26      3.61 o 
  -2   1   8        2.06        2.09      1.34 o 
  -1   1   8       21.86       21.06      1.99 o 
   0   1   8        0.24       -0.76      0.97 o 
   1   1   8        9.62        7.55      1.49 o 
   2   1   8      132.94      133.94      5.17 o 
   3   1   8       44.93       42.22      3.03 o 
   4   1   8       34.14       22.04      4.59 o 
   5   1   8        0.52        0.27      1.87 o 
   6   1   8        6.91        7.19      2.87 o 
   7   1   8        0.94        1.16      3.34 o 
  -8   2   8      105.94      108.76     13.49 o 
  -7   2   8       71.98       73.42      6.07 o 
  -6   2   8        0.27       -0.18      3.01 o 
  -5   2   8        5.40        0.50      6.34 o 
  -4   2   8      123.01      114.49      4.99 o 
  -3   2   8        0.69       -1.29      1.29 o 
  -2   2   8      226.10      220.25      7.53 o 
  -1   2   8       40.91       42.22      2.69 o 
   0   2   8       21.18       22.85      2.21 o 
   1   2   8        2.67        2.36      1.34 o 
   2   2   8       44.51       41.94      2.81 o 
   3   2   8       14.19        3.65      3.18 o 
   4   2   8        0.06       -0.15      1.83 o 
   5   2   8        1.58        1.82      1.89 o 
   6   2   8        0.94       -2.26      4.31 o 
   7   2   8        1.15        0.22      2.26 o 
  -8   3   8        2.22        2.67      3.93 o 
  -7   3   8       20.11       15.20      4.34 o 
  -6   3   8        3.06       -2.20      9.01 o 
  -5   3   8        3.84        1.31      3.02 o 
  -4   3   8        1.62        1.02      2.40 o 
  -3   3   8       29.79       31.91      2.76 o 
  -2   3   8        3.16        5.66      2.68 o 
  -1   3   8       32.52       45.52      3.12 o 
   0   3   8       13.78       27.90      4.84 o 
   1   3   8       36.94       54.47      3.81 o 
   2   3   8       24.61       21.96      2.82 o 
   3   3   8       41.32       40.54      3.70 o 
   4   3   8        0.00       -0.10      1.69 o 
   5   3   8        0.73        5.39      2.28 o 
   6   3   8        0.09        0.56      2.01 o 
   7   3   8        0.07        1.21      3.16 o 
  -8   4   8        0.90       -1.47      3.90 o 
  -7   4   8        0.85        0.33      3.74 o 
  -6   4   8        0.38       -2.22      3.30 o 
  -5   4   8        0.02        0.54      5.05 o 
  -4   4   8        4.44        5.13      5.06 o 
  -3   4   8       36.13       35.33      2.93 o 
  -2   4   8        0.43       -3.90      4.91 o 
  -1   4   8       36.06       44.01      4.28 o 
   0   4   8       61.45       72.92      3.75 o 
   1   4   8       33.23       31.40      2.59 o 
   2   4   8        0.00       -1.16      1.55 o 
   3   4   8        0.35       -1.66      1.66 o 
   4   4   8        6.79        3.19      2.16 o 
   5   4   8        1.25       -1.13      1.85 o 
   6   4   8        1.10        1.91      2.21 o 
  -7   5   8        1.32       -1.35      3.75 o 
  -6   5   8        0.43       -1.91      3.47 o 
  -5   5   8        1.53       -0.81      3.65 o 
  -4   5   8        9.40       26.73      7.79 o 
  -3   5   8       35.74       57.89      4.90 o 
  -2   5   8       17.23       12.27      2.30 o 
  -1   5   8        2.25        2.51      1.72 o 
   0   5   8        0.04        0.30      1.45 o 
   1   5   8        1.86        1.75      1.70 o 
   2   5   8       19.08       20.45      2.87 o 
   3   5   8       19.27       20.25      3.03 o 
   4   5   8        3.57        1.44      2.07 o 
   5   5   8        0.77       -2.18      2.18 o 
  -7   6   8       19.05       22.14      5.15 o 
  -6   6   8       11.66       14.70      4.66 o 
  -5   6   8       13.28       10.67      4.18 o 
  -4   6   8        1.40        2.54      2.87 o 
  -3   6   8        1.98       -0.48      2.41 o 
  -2   6   8       63.34       62.56      4.91 o 
  -1   6   8       19.40       14.36      2.45 o 
   0   6   8       12.88        9.87      2.35 o 
   1   6   8        0.05       -0.97      1.71 o 
   2   6   8        2.86        4.78      2.09 o 
   3   6   8        0.07       -0.52      1.99 o 
   4   6   8        9.85       11.42      2.80 o 
  -6   7   8        4.43        2.81      4.11 o 
  -5   7   8        0.19        2.58      3.69 o 
  -4   7   8        0.12       -0.22      3.14 o 
  -3   7   8        0.14       -0.23      3.71 o 
  -2   7   8        0.02        0.53      2.68 o 
  -1   7   8        0.92        0.76      2.09 o 
   0   7   8       26.62       25.67      5.60 o 
   1   7   8        0.60       -0.84      1.92 o 
   2   7   8        0.32        0.33      2.13 o 
   3   7   8        2.39       -0.05      3.35 o 
  -4   8   8        5.34        2.92      3.59 o 
  -3   8   8        2.09       -0.87      2.69 o 
  -2   8   8       34.85       34.48      5.21 o 
  -1   8   8       41.29       42.58      4.03 o 
   0   8   8       70.16       64.72      9.27 o 
   1   8   8        0.02        1.56      3.30 o 
  -1  -9   9        0.64        0.55      4.05 o 
   0  -9   9        0.52        2.91      4.27 o 
   1  -9   9       10.44       11.37      3.70 o 
   2  -9   9        7.53        3.82      2.97 o 
   3  -9   9       13.81       17.58      6.30 o 
  -3  -8   9        0.00       -2.59      3.83 o 
  -2  -8   9        0.50       -1.16      4.14 o 
  -1  -8   9        0.23        1.31      4.00 o 
   0  -8   9        1.47        1.18      3.79 o 
   1  -8   9        1.16       -1.97      2.50 o 
   2  -8   9        4.89        5.19      2.96 o 
   3  -8   9        3.77       -0.70      4.27 o 
   4  -8   9       58.54       71.76      8.86 o 
   5  -8   9        2.90       -2.27      4.49 o 
  -4  -7   9        0.02        4.87      4.05 o 
  -3  -7   9        6.14        6.97      4.07 o 
  -2  -7   9        0.15       -3.25      3.25 o 
  -1  -7   9        4.09       -0.27      2.85 o 
   0  -7   9       65.46       72.00      7.54 o 
   1  -7   9        0.25       -1.97      2.28 o 
   2  -7   9        1.48        2.53      2.39 o 
   3  -7   9        5.46        3.48      2.44 o 
   4  -7   9        1.62        2.76      4.01 o 
   5  -7   9        6.77        3.15      4.56 o 
   6  -7   9        1.34       -2.28      3.95 o 
  -6  -6   9        0.30       -1.10      3.57 o 
  -5  -6   9        0.17       -0.51      3.98 o 
  -4  -6   9       61.34       50.46      7.17 o 
  -3  -6   9       13.04        7.02      3.96 o 
  -2  -6   9        0.78       -2.27      7.01 o 
  -1  -6   9       25.83       26.45      5.27 o 
   0  -6   9        5.23        4.49      3.43 o 
   1  -6   9       21.18       16.31      3.21 o 
   2  -6   9        2.04        4.85      2.43 o 
   3  -6   9        0.21       -0.43      2.29 o 
   4  -6   9        3.26       -1.68      3.65 o 
   5  -6   9        2.58       -0.09      3.38 o 
   6  -6   9        6.18        9.81      4.24 o 
   7  -6   9        1.93        0.12      3.78 o 
  -6  -5   9        0.02       -0.81      3.82 o 
  -5  -5   9       25.28       28.31      5.57 o 
  -4  -5   9       25.24       16.21      4.53 o 
  -3  -5   9       28.17       25.37      3.71 o 
  -2  -5   9        1.74       -0.92      3.08 o 
  -1  -5   9        1.49        1.38      4.79 o 
   0  -5   9       64.02       61.87      4.77 o 
   1  -5   9       16.36       21.41      4.30 o 
   2  -5   9        8.74        6.94      2.30 o 
   3  -5   9        0.70        5.59      2.45 o 
   4  -5   9        9.38        2.03      2.23 o 
   5  -5   9        2.39       -0.58      3.02 o 
   6  -5   9       13.16        9.53      3.70 o 
   7  -5   9        0.14       -0.70      3.39 o 
  -6  -4   9        0.01       -2.35      3.13 o 
  -5  -4   9        4.19        4.25      3.55 o 
  -4  -4   9        1.89        3.20      3.37 o 
  -3  -4   9       37.87       42.35      4.23 o 
  -2  -4   9        0.81       -2.17      2.17 o 
  -1  -4   9        2.33        6.48      2.54 o 
   0  -4   9        7.52       11.94      2.84 o 
   1  -4   9        0.96       -1.78      1.78 o 
   2  -4   9        0.49       -0.90      2.17 o 
   3  -4   9        4.34        4.60      2.20 o 
   4  -4   9       23.79       24.87      3.29 o 
   5  -4   9        1.37        0.14      2.86 o 
   6  -4   9       17.87       19.80      4.84 o 
   7  -4   9       10.33       11.75      4.58 o 
  -6  -3   9        1.92        0.67      3.27 o 
  -5  -3   9        1.18        1.23      2.76 o 
  -4  -3   9        0.82        0.12      2.09 o 
  -3  -3   9       12.42        9.36      3.84 o 
  -2  -3   9        2.21       -1.87      1.87 o 
  -1  -3   9       21.90       23.27      3.36 o 
   0  -3   9       29.52       27.62      3.47 o 
   1  -3   9        5.02        4.79      4.01 o 
   2  -3   9       13.22       19.36      2.94 o 
   3  -3   9       38.16       34.98      4.77 o 
   4  -3   9        0.66        3.76      2.21 o 
   5  -3   9       29.70       20.04      3.03 o 
   6  -3   9        6.55        6.16      3.71 o 
  -5  -2   9        8.12       13.37      4.41 o 
  -4  -2   9        6.58        9.62      2.79 o 
  -3  -2   9        0.04        0.96      2.99 o 
  -2  -2   9        1.97       -0.66      4.13 o 
  -1  -2   9       13.88       15.67      2.89 o 
   0  -2   9        1.63        4.27      2.30 o 
   1  -2   9       32.33       37.75      3.79 o 
   2  -2   9       31.96       50.95      7.22 o 
   3  -2   9        5.91       11.64      2.82 o 
   4  -2   9       43.17       52.96      5.82 o 
   5  -2   9        0.07       -0.93      2.13 o 
  -6  -1   9        7.13        9.78      4.90 o 
  -5  -1   9       46.38       51.62      4.62 o 
  -4  -1   9       44.71       55.47      8.87 o 
  -3  -1   9        5.16        8.27      2.41 o 
  -2  -1   9       68.85       79.15      5.16 o 
  -1  -1   9        0.25       -0.65      1.70 o 
   0  -1   9       60.68       80.81     10.25 o 
   1  -1   9        0.89        0.75      1.82 o 
   2  -1   9       49.91       81.56      5.21 o 
   3  -1   9       25.10       23.41      3.36 o 
   4  -1   9       36.04       37.18      6.19 o 
   5  -1   9        5.89        2.74      2.40 o 
  -8   0   9        0.02        2.01      4.78 o 
  -7   0   9        0.72        1.94      7.07 o 
  -6   0   9        0.66       -2.63      2.63 o 
  -5   0   9       26.25       30.23      4.02 o 
  -4   0   9       73.69       73.07      4.64 o 
  -3   0   9       42.39       39.49      2.97 o 
  -2   0   9        1.17        2.61      2.37 o 
  -1   0   9        1.31        1.39      1.21 o 
   0   0   9       51.15       55.88      2.96 o 
   1   0   9       26.62       27.64      2.34 o 
   2   0   9       57.81       62.65      3.45 o 
   3   0   9       38.11       44.25      3.07 o 
   4   0   9       19.87       25.30      2.82 o 
   5   0   9        1.34        1.67      2.90 o 
   6   0   9        5.31        3.27      4.11 o 
   7   0   9       18.12       20.98      5.72 o 
  -8   1   9       92.75      116.46     10.77 o 
  -7   1   9       50.96       53.42      5.81 o 
  -6   1   9        0.57        1.18      3.67 o 
  -5   1   9       12.66       15.93      3.55 o 
  -4   1   9        0.00       -1.69      1.69 o 
  -3   1   9       15.78       19.44      2.44 o 
  -2   1   9        0.31        1.56      1.57 o 
  -1   1   9       14.60       19.11      2.12 o 
   0   1   9       38.92       46.83      2.88 o 
   1   1   9        6.35        8.25      1.83 o 
   2   1   9       73.60       68.42      3.69 o 
   3   1   9      249.80      220.56      7.78 o 
   4   1   9       73.47       59.44      6.02 o 
   5   1   9        3.91        4.35      2.66 o 
   6   1   9        1.60        4.03      2.36 o 
   7   1   9       17.17        7.71      4.34 o 
  -8   2   9      141.41      127.25     10.43 o 
  -7   2   9       48.13       43.09      5.68 o 
  -6   2   9       19.41       23.78      4.59 o 
  -5   2   9        0.05       -0.51      2.59 o 
  -4   2   9        1.73        0.55      2.67 o 
  -3   2   9        0.50       -0.10      1.73 o 
  -2   2   9       44.48       51.84      3.27 o 
  -1   2   9      254.54      262.36      8.80 o 
   0   2   9      129.08      130.69      5.34 o 
   1   2   9        0.85       -0.03      2.21 o 
   2   2   9        0.31       -1.26      1.69 o 
   3   2   9       49.08       32.38      4.80 o 
   4   2   9        4.26        1.95      2.14 o 
   5   2   9        8.39        6.02      2.40 o 
   6   2   9        3.02        1.82      2.26 o 
  -8   3   9        0.15        1.67      4.12 o 
  -7   3   9        3.00        4.25      4.18 o 
  -6   3   9       17.28       19.53      4.59 o 
  -5   3   9        0.67       -3.94      3.94 o 
  -4   3   9       14.42       17.78      4.13 o 
  -3   3   9        0.46        0.83      1.69 o 
  -2   3   9       44.20       51.85      3.56 o 
  -1   3   9     1018.99     1026.88     28.68 o 
   0   3   9      603.50      599.23     17.64 o 
   1   3   9        0.76       -1.68      1.68 o 
   2   3   9       36.39       32.34      4.11 o 
   3   3   9       26.80       26.97      3.26 o 
   4   3   9        3.94        1.53      1.86 o 
   5   3   9        8.54        4.33      2.30 o 
   6   3   9        4.05        5.49      4.42 o 
  -7   4   9        1.37        1.87      3.91 o 
  -6   4   9        7.05        7.34      4.08 o 
  -5   4   9       87.34       88.89      6.74 o 
  -4   4   9       51.36       49.23      5.12 o 
  -3   4   9        0.01       -0.90      1.78 o 
  -2   4   9       21.66       25.51      4.30 o 
  -1   4   9       13.20       18.13      3.02 o 
   0   4   9       32.39       31.35      2.85 o 
   1   4   9        3.36        3.28      2.13 o 
   2   4   9        1.72        1.18      1.89 o 
   3   4   9        0.11        3.17      2.18 o 
   4   4   9        0.19        2.22      2.08 o 
   5   4   9        8.89        9.05      2.71 o 
  -7   5   9        0.14       -4.45      4.45 o 
  -6   5   9        5.43       10.71      4.50 o 
  -5   5   9       28.60       31.08      5.08 o 
  -4   5   9       41.14       42.92      4.94 o 
  -3   5   9        2.70       -1.40      2.69 o 
  -2   5   9       13.51       27.04      4.63 o 
  -1   5   9       51.36       55.77      5.82 o 
   0   5   9       27.72       37.79      3.20 o 
   1   5   9        0.65       -0.13      1.76 o 
   2   5   9        1.47        3.94      2.11 o 
   3   5   9        0.00        0.06      1.98 o 
   4   5   9        1.84        2.48      2.30 o 
  -6   6   9        0.04       -2.52     10.79 o 
  -5   6   9        0.08       -2.67      3.02 o 
  -4   6   9        7.42       -0.22      3.27 o 
  -3   6   9       21.94       27.45      4.68 o 
  -2   6   9        1.27        1.94      2.06 o 
  -1   6   9        6.42        3.98      2.10 o 
   0   6   9        0.05        2.12      2.07 o 
   1   6   9       10.27       10.66      2.72 o 
   2   6   9        6.28        2.55      2.20 o 
   3   6   9       16.66       12.33      2.94 o 
  -4   7   9       11.50       11.40      3.99 o 
  -3   7   9       10.33        7.01      3.61 o 
  -2   7   9        0.12        5.91      3.15 o 
  -1   7   9        1.23        2.35      2.20 o 
   0   7   9        2.02        4.81      2.52 o 
   1   7   9        0.41       -2.09      2.09 o 
   2   7   9        5.76        2.21      3.39 o 
  -3   8   9        1.48        0.94      5.52 o 
   1  -9  10        1.17        6.81      4.48 o 
   2  -9  10        0.21       -2.53      2.84 o 
  -2  -8  10        0.15        0.96      4.39 o 
  -1  -8  10       11.16        5.28      4.54 o 
   0  -8  10        1.86        3.23      3.19 o 
   1  -8  10        0.17        1.43      3.87 o 
   2  -8  10        0.60        0.17      2.76 o 
   3  -8  10        0.46       -3.95      3.95 o 
  -3  -7  10        0.19       -2.26      3.28 o 
  -2  -7  10        0.15        0.35      3.57 o 
  -1  -7  10        9.57        8.01      5.38 o 
   0  -7  10       56.14       52.34      9.17 o 
   1  -7  10        0.40        0.16      3.28 o 
   2  -7  10        1.87       -0.69      2.55 o 
   3  -7  10        0.00       -1.68      2.45 o 
   4  -7  10        7.26        6.21      4.41 o 
   5  -7  10        3.46        8.80      5.04 o 
  -5  -6  10       23.14       23.21      5.72 o 
  -4  -6  10       75.31       78.69      8.48 o 
  -3  -6  10        3.03        2.80      3.86 o 
  -2  -6  10        0.00       -3.10      3.10 o 
  -1  -6  10        0.26       -3.84      5.75 o 
   0  -6  10       16.61       12.29      3.36 o 
   1  -6  10        1.78        3.16      3.46 o 
   2  -6  10        0.38        7.27      3.78 o 
   3  -6  10        0.34        2.79      2.61 o 
   4  -6  10       11.55       18.27      5.46 o 
   5  -6  10        0.41       -1.30      3.18 o 
   6  -6  10        5.06        4.04      4.39 o 
  -6  -5  10        0.86        0.27      3.61 o 
  -5  -5  10        9.58        8.46      4.34 o 
  -4  -5  10      199.77      165.57     12.20 o 
  -3  -5  10        8.15        5.76      3.28 o 
  -2  -5  10        0.99       -3.53      3.78 o 
  -1  -5  10        0.28       -2.47      2.47 o 
   0  -5  10        7.63        8.38      2.98 o 
   1  -5  10        8.17        8.39      2.87 o 
   2  -5  10        9.69        3.64      3.21 o 
   3  -5  10      132.90      142.34      7.66 o 
   4  -5  10        0.65        1.27      2.23 o 
   5  -5  10        0.01       -2.51      2.82 o 
   6  -5  10        4.69        3.29      4.05 o 
  -6  -4  10        0.05       -0.58      3.32 o 
  -5  -4  10        0.02        2.52      3.33 o 
  -4  -4  10        3.69        7.48      3.61 o 
  -3  -4  10        3.29        1.59      2.62 o 
  -2  -4  10       10.48        9.48      3.01 o 
  -1  -4  10        0.33       -0.14      2.84 o 
   0  -4  10        3.82        3.64      3.33 o 
   1  -4  10       10.97       10.83      3.66 o 
   2  -4  10        6.73        7.77      2.91 o 
   3  -4  10      587.89      601.26     29.10 o 
   4  -4  10       63.48       68.53      6.65 o 
   5  -4  10        2.82       -1.12      3.14 o 
   6  -4  10        0.00       -3.01      3.01 o 
   7  -4  10       23.34       25.06      6.13 o 
  -5  -3  10        1.47        3.89      3.30 o 
  -4  -3  10       20.28       22.19      3.52 o 
  -3  -3  10        0.55        1.13      2.42 o 
  -2  -3  10        1.44        2.74      2.50 o 
  -1  -3  10       87.23       95.67      8.07 o 
   0  -3  10        4.73        3.25      2.74 o 
   1  -3  10        3.18        4.23      2.49 o 
   2  -3  10        5.96        9.76      2.88 o 
   3  -3  10        8.49       15.53      4.15 o 
   4  -3  10       60.15       50.64      6.20 o 
   5  -3  10        0.04       -1.41      2.44 o 
  -5  -2  10       24.90       30.00      4.10 o 
  -4  -2  10        3.86        5.13      2.91 o 
  -3  -2  10       10.81       11.37      2.98 o 
  -2  -2  10        2.47        1.71      5.05 o 
  -1  -2  10       75.00       91.07      6.02 o 
   0  -2  10       56.96       53.64      4.65 o 
   1  -2  10        2.09        6.84      2.55 o 
   2  -2  10       13.77       16.10      3.28 o 
   3  -2  10      141.17      172.03      8.54 o 
   4  -2  10        0.05       -0.91      2.47 o 
   5  -2  10        5.92       12.26      3.16 o 
  -6  -1  10        0.27        2.58      4.81 o 
  -5  -1  10       24.32       18.52      4.46 o 
  -4  -1  10        8.48        9.20      4.35 o 
  -3  -1  10        0.29       -1.13      2.16 o 
  -2  -1  10        8.26        5.17      2.68 o 
  -1  -1  10        0.55        1.10      2.21 o 
   0  -1  10        0.82        0.46      2.17 o 
   1  -1  10       23.34       18.59      3.24 o 
   2  -1  10        6.51        6.63      3.21 o 
   3  -1  10        1.91       -2.08      2.15 o 
   4  -1  10        3.74       -2.18      2.18 o 
   5  -1  10       11.93       14.98      4.35 o 
  -7   0  10        1.65       -2.56      5.01 o 
  -6   0  10        4.58        3.13      5.53 o 
  -5   0  10        1.40       -0.56      4.88 o 
  -4   0  10        4.77        8.43      2.32 o 
  -3   0  10        0.93        4.01      1.81 o 
  -2   0  10        5.78        5.17      1.69 o 
  -1   0  10        0.02        0.88      2.20 o 
   0   0  10        0.07       -1.26      1.26 o 
   1   0  10        8.60        2.34      2.44 o 
   2   0  10        5.56        1.74      2.43 o 
   3   0  10        3.36        4.04      2.72 o 
   4   0  10        0.06       -2.06      2.06 o 
   6   0  10        0.59       -1.58      3.22 o 
  -8   1  10        0.19        4.21      5.36 o 
  -7   1  10        1.70       -1.48      3.71 o 
  -6   1  10        0.73       -1.33      5.46 o 
  -5   1  10        6.67        7.19      3.37 o 
  -4   1  10        7.21        4.19      2.21 o 
  -3   1  10       18.81       23.86      5.38 o 
  -2   1  10        0.68        2.21      1.77 o 
  -1   1  10       35.84       40.55      3.08 o 
   0   1  10        5.82        7.00      1.90 o 
   1   1  10       16.36       18.12      2.44 o 
   2   1  10       19.05       15.60      2.41 o 
   3   1  10        3.19        0.61      1.68 o 
   4   1  10       29.41       23.81      4.54 o 
   5   1  10        0.03        0.00      2.06 o 
   6   1  10        0.00       -0.45      2.33 o 
  -7   2  10        0.49       -0.49      4.10 o 
  -6   2  10        0.22       -0.33      6.60 o 
  -5   2  10        1.01       -3.02      3.11 o 
  -4   2  10        0.03       -3.78      3.78 o 
  -3   2  10        9.83       10.74      6.76 o 
  -2   2  10       48.01       56.75      3.78 o 
  -1   2  10       84.12      116.75     12.13 o 
   0   2  10      239.35      249.57      8.73 o 
   1   2  10        2.38        1.61      1.99 o 
   2   2  10        1.53        2.30      1.68 o 
   3   2  10        1.63       -1.34      2.12 o 
   4   2  10        0.64        0.39      2.03 o 
   5   2  10        0.99        5.62      2.41 o 
   6   2  10        0.02       -0.83      2.17 o 
  -7   3  10        0.08       -2.70      4.77 o 
  -6   3  10        5.85       -0.30      4.12 o 
  -5   3  10        2.68       -1.64      3.35 o 
  -4   3  10        8.88        7.45      6.56 o 
  -3   3  10        1.55       -2.94      3.31 o 
  -2   3  10       27.43       34.70      3.22 o 
  -1   3  10       48.95       52.13      7.49 o 
   0   3  10       50.78       49.27      3.45 o 
   1   3  10        7.95        9.80      2.53 o 
   2   3  10        8.88        7.54      3.08 o 
   3   3  10       13.39       11.53      2.59 o 
   4   3  10        1.79        2.14      2.13 o 
   5   3  10        2.85        8.75      2.89 o 
  -6   4  10        7.12        4.19      4.44 o 
  -5   4  10       19.43       20.52      4.77 o 
  -4   4  10       20.08       23.37      4.59 o 
  -3   4  10        6.30        5.83      3.19 o 
  -2   4  10        6.90        7.45      3.10 o 
  -1   4  10        2.37        7.89      3.44 o 
   0   4  10        9.12       15.51      3.69 o 
   1   4  10       22.60       23.93      4.48 o 
   2   4  10        6.22        6.56      2.43 o 
   3   4  10        0.07       -1.74      2.63 o 
   4   4  10        1.81        6.10      2.46 o 
  -6   5  10        0.00       -4.02      4.02 o 
  -5   5  10       19.99       12.76      4.61 o 
  -4   5  10       11.12        7.82      3.95 o 
  -3   5  10       19.03       25.87      9.73 o 
  -2   5  10       32.10       30.71      3.22 o 
  -1   5  10        0.00        1.50      2.94 o 
   0   5  10        2.61        2.29      2.52 o 
   1   5  10        0.28        4.17      2.73 o 
   2   5  10       12.35       20.42      4.69 o 
   3   5  10       17.28       26.38      3.86 o 
  -5   6  10        1.19       -5.28      7.07 o 
  -4   6  10        0.88        6.63      4.05 o 
  -3   6  10        0.01        9.39      3.57 o 
  -2   6  10        3.38        1.96      2.97 o 
  -1   6  10       52.40       55.47     12.10 o 
   0   6  10        0.19        2.22      2.35 o 
   1   6  10        3.31        4.77      2.54 o 
   2   6  10        5.36       10.13      2.94 o 
  -3   7  10        1.22        0.40      6.19 o 
  -1   7  10       38.58       35.62      6.25 o 
   0   7  10        0.47       -2.84      3.28 o 
   0  -8  11        1.42       -0.52      3.18 o 
   1  -8  11        0.19       -2.72      4.43 o 
   2  -8  11        0.14        0.24      4.25 o 
  -2  -7  11        1.52        1.05      3.48 o 
  -1  -7  11        2.50        1.52      3.38 o 
   0  -7  11        3.73        1.77      7.29 o 
   1  -7  11        0.84        1.49      3.22 o 
   2  -7  11        0.03       14.16      4.91 o 
   3  -7  11        0.01       -2.36      2.36 o 
  -4  -6  11        1.40        4.50      4.46 o 
  -3  -6  11        2.24       -1.89      3.78 o 
  -2  -6  11        0.03        6.01      4.25 o 
  -1  -6  11        0.06       -2.75      2.89 o 
   0  -6  11        4.09       -3.00      5.11 o 
   1  -6  11        0.02       -3.81      3.81 o 
   2  -6  11       13.22       20.97      5.35 o 
   3  -6  11       11.28        6.61      4.13 o 
   4  -6  11        0.09       -1.93      3.82 o 
  -5  -5  11        0.23        1.97      3.92 o 
  -4  -5  11       10.72        6.32      4.35 o 
  -3  -5  11        0.01        5.06      3.16 o 
  -2  -5  11        2.28        0.37      2.93 o 
  -1  -5  11        0.07       -5.33      5.33 o 
   0  -5  11        6.20        3.44      3.19 o 
   1  -5  11        0.61       -1.28      2.94 o 
   2  -5  11       74.47       88.19      6.31 o 
   3  -5  11       55.14       70.27      7.52 o 
   4  -5  11       21.25       19.58      4.77 o 
  -6  -4  11        0.46        5.00      4.16 o 
  -5  -4  11        0.20        2.44      3.72 o 
  -4  -4  11        3.02        4.92      2.89 o 
  -3  -4  11        0.22       -1.52      2.70 o 
  -2  -4  11       15.62       13.53      3.85 o 
  -1  -4  11        1.21        2.63      2.88 o 
   0  -4  11        6.89        1.75      2.91 o 
   1  -4  11        1.82       -3.10      5.91 o 
   2  -4  11        2.78        2.24      2.90 o 
   3  -4  11      156.13      193.90     30.31 o 
   4  -4  11       33.67       33.90      5.70 o 
  -5  -3  11        0.01        6.47      3.99 o 
  -4  -3  11        0.33        5.30      2.99 o 
  -3  -3  11        0.19        2.47      2.91 o 
  -2  -3  11        4.64       -0.02      2.69 o 
  -1  -3  11       73.80       99.42      9.04 o 
   0  -3  11       26.89       28.25      4.30 o 
   1  -3  11        1.39        4.38      5.40 o 
   2  -3  11       14.35       10.14      4.02 o 
   3  -3  11       61.79       70.62      5.59 o 
   4  -3  11        8.65       12.72      3.55 o 
   5  -3  11       10.22       10.84      3.36 o 
   6  -3  11        0.84       11.85      6.39 o 
  -5  -2  11       24.43       28.00      5.82 o 
  -4  -2  11       15.33       22.33      4.11 o 
  -3  -2  11        1.32        2.02      4.14 o 
  -2  -2  11        0.25        2.16      3.21 o 
  -1  -2  11      108.40      117.78      7.26 o 
   0  -2  11        0.01        1.39      2.61 o 
   1  -2  11       21.23       29.67      4.13 o 
   2  -2  11        0.05        9.39      3.33 o 
   3  -2  11       14.47       14.59      3.63 o 
   4  -2  11        0.14        2.89      3.98 o 
   5  -2  11        1.10        6.07      5.00 o 
  -6  -1  11        3.27        1.32      5.55 o 
  -5  -1  11       67.05       49.67      5.91 o 
  -4  -1  11       10.53        6.10      3.36 o 
  -3  -1  11        4.00        6.72      3.61 o 
  -2  -1  11        1.64        1.53      2.78 o 
  -1  -1  11        0.84        9.55      3.15 o 
   0  -1  11        3.84        3.44      2.61 o 
   1  -1  11        9.68        7.27      3.09 o 
   3  -1  11        2.98       10.46      6.47 o 
   4  -1  11        5.62        2.91      3.87 o 
   5  -1  11       12.25       20.47      4.87 o 
  -7   0  11        0.17        4.04      6.46 o 
  -6   0  11        0.01       -0.61      5.57 o 
  -5   0  11        0.11       -2.11      5.12 o 
  -4   0  11        4.35        8.87      4.48 o 
  -3   0  11        0.19        7.24      3.28 o 
  -1   0  11        9.46       10.34      4.42 o 
   0   0  11        1.98       -0.28      2.66 o 
   1   0  11        2.39        1.70      2.87 o 
   2   0  11      147.71      158.22      8.51 o 
   3   0  11       40.80       43.92      4.80 o 
   4   0  11        0.20       -1.18      3.28 o 
   6   0  11        2.03        2.45      4.11 o 
  -7   1  11        0.76       -1.15      6.68 o 
  -6   1  11        2.47        0.77      4.12 o 
  -5   1  11        4.84        0.32      3.41 o 
  -4   1  11        0.14        1.20      2.38 o 
  -3   1  11       17.59       23.92      4.75 o 
  -2   1  11      245.05      287.31     10.00 o 
  -1   1  11       35.63       51.74      3.65 o 
   0   1  11        2.04        2.44      2.96 o 
   1   1  11        1.73        0.65      1.70 o 
   2   1  11        8.45        7.27      4.63 o 
   3   1  11        0.36       -1.89      1.89 o 
   5   1  11        2.44        0.50      3.66 o 
  -7   2  11        0.28       -4.75      4.75 o 
  -6   2  11        3.54        2.10      4.26 o 
  -5   2  11        0.82       -0.11      3.59 o 
  -4   2  11        0.60       -3.05      3.05 o 
  -3   2  11        4.88        6.18      5.12 o 
  -2   2  11      159.06      172.10      7.07 o 
  -1   2  11      102.90      111.43      5.33 o 
   0   2  11        3.01        2.71      1.93 o 
   1   2  11        0.93       -1.36      1.66 o 
   2   2  11       60.63       61.75      7.86 o 
   3   2  11        5.79        6.53      3.07 o 
   4   2  11       12.54       14.25      3.05 o 
   5   2  11        0.02        3.08      2.54 o 
  -6   3  11        7.99        4.57      7.48 o 
  -5   3  11        2.14       -3.64      3.81 o 
  -4   3  11        1.03       -3.32      3.32 o 
  -3   3  11        1.76       -2.25      2.25 o 
  -2   3  11       19.92       22.18      7.05 o 
  -1   3  11       15.74       13.24      2.74 o 
   0   3  11        1.19       -0.15      1.95 o 
   1   3  11        0.43        1.47      2.12 o 
   2   3  11        0.65       -0.22      2.33 o 
   3   3  11        0.06        3.07      2.31 o 
   4   3  11        3.62        5.55      2.62 o 
  -6   4  11        2.29       -5.04      5.05 o 
  -5   4  11       14.31       13.72      4.76 o 
  -4   4  11        2.09       -2.45      3.37 o 
  -3   4  11        4.72       10.36      3.63 o 
  -2   4  11        0.36        2.94      2.85 o 
  -1   4  11        5.29        3.20      2.63 o 
   0   4  11        0.37       -1.66      2.09 o 
   1   4  11        0.55       -0.53      2.11 o 
   2   4  11        6.10       10.30      2.70 o 
   3   4  11        7.36       19.37      3.36 o 
  -4   5  11        5.14        3.27      7.03 o 
  -3   5  11        6.89        3.10      7.78 o 
  -2   5  11        0.01        4.88      2.74 o 
   0   5  11        0.62       -0.03      2.30 o 
   1   5  11        1.42        2.81      2.39 o 
   2   5  11        4.38        8.98      4.65 o 
  -3   6  11        8.06        8.19      6.71 o 
  -2   6  11       24.55       85.50      6.30 o 
  -1   6  11       23.99       64.25      6.66 o 
   0   6  11        0.11        2.34      3.59 o 
  -1  -7  12        0.40       -5.61      5.61 o 
   0  -7  12        3.79       -0.69      6.90 o 
   1  -7  12        0.18        5.73      6.48 o 
   3  -7  12        7.65        9.33      4.80 o 
  -2  -6  12        0.36       -3.03      6.07 o 
  -1  -6  12        5.53        3.42     13.52 o 
   0  -6  12        1.41       -3.86      3.86 o 
   1  -6  12        0.00       -1.54      3.54 o 
   2  -6  12       37.77       42.61     12.58 o 
   3  -6  12        0.06       -0.01      7.47 o 
  -4  -5  12        2.86        5.65      4.56 o 
  -3  -5  12        0.02        2.59      4.54 o 
  -2  -5  12        4.11        4.45      4.32 o 
  -1  -5  12        1.16       -1.47      3.96 o 
   0  -5  12        2.47       -3.18      7.67 o 
   1  -5  12        5.56        1.64      3.57 o 
   2  -5  12       35.92       51.59      5.76 o 
   3  -5  12       18.74       22.61      4.53 o 
   4  -5  12        0.52       -3.19      3.90 o 
  -5  -4  12        4.81        6.43      4.73 o 
  -4  -4  12        1.47        4.40      3.24 o 
  -3  -4  12        0.56       -0.10      3.11 o 
  -2  -4  12        1.75        0.72      3.11 o 
  -1  -4  12        1.63        2.43      3.16 o 
   0  -4  12        0.81       -2.88      2.88 o 
   1  -4  12       11.02        7.63      5.89 o 
   2  -4  12       16.74       21.75      4.53 o 
   3  -4  12       15.23       17.69      4.14 o 
   4  -4  12        0.85       -3.01      3.45 o 
   5  -4  12        0.70       -4.56      4.56 o 
  -5  -3  12        0.25       -1.17      3.97 o 
  -4  -3  12        0.01        0.77      3.09 o 
  -3  -3  12        0.74        2.11      3.88 o 
  -2  -3  12        0.67        3.74      3.26 o 
  -1  -3  12        5.58        3.55      3.79 o 
   0  -3  12        0.22       -3.67      5.02 o 
   1  -3  12        0.44       -4.20      5.51 o 
   2  -3  12        4.78        0.32      3.27 o 
   3  -3  12        9.03        7.26      3.56 o 
   4  -3  12        0.39       -2.96      3.18 o 
   5  -3  12        0.84       -2.92      4.00 o 
  -5  -2  12        0.27        1.03      3.22 o 
  -4  -2  12        0.00        1.25      4.81 o 
  -3  -2  12        0.38        2.80      3.14 o 
  -2  -2  12        0.89        2.13      2.89 o 
  -1  -2  12        0.13       -2.14      2.70 o 
   0  -2  12        1.20        0.16      4.93 o 
   1  -2  12        0.35        3.34      2.99 o 
   2  -2  12        0.61       11.98      5.66 o 
   3  -2  12        8.55       12.68      8.16 o 
   4  -2  12        1.05       -0.96      3.05 o 
   5  -2  12        1.13       -3.87      7.43 o 
  -6  -1  12        1.22        5.91      6.48 o 
  -5  -1  12        1.78        1.41      6.38 o 
  -4  -1  12        0.15        5.22      3.67 o 
  -3  -1  12        2.40       15.19      4.10 o 
  -2  -1  12        0.33       11.66      4.43 o 
  -1  -1  12        1.31        7.03      3.26 o 
   0  -1  12        1.02        0.01      3.35 o 
   1  -1  12       12.71       15.74      3.83 o 
   2  -1  12       28.70       32.43      4.69 o 
   3  -1  12       20.29       23.26      4.29 o 
   4  -1  12        6.99        6.64      3.46 o 
   5  -1  12        0.49       -0.26      3.72 o 
  -6   0  12        1.14        0.74      6.44 o 
  -5   0  12        0.06        3.61      6.33 o 
  -4   0  12        4.52        4.74      3.90 o 
  -1   0  12       21.82       28.47      6.25 o 
   0   0  12        2.59        0.83      3.21 o 
   1   0  12       17.33       25.15      4.22 o 
   2   0  12       37.40       40.73      4.93 o 
   3   0  12       23.36       20.11      4.04 o 
   4   0  12        1.04       -0.30      3.92 o 
  -6   1  12        0.22       -2.89      6.77 o 
  -5   1  12        1.05        8.37      7.61 o 
  -4   1  12        0.96        1.29      3.37 o 
  -3   1  12       71.21       72.31      6.73 o 
  -2   1  12      159.72      178.41     12.08 o 
  -1   1  12      147.68      143.58      8.75 o 
   0   1  12        3.17        3.01      5.05 o 
   1   1  12        7.24        6.61      3.32 o 
   2   1  12        0.32        1.61      2.81 o 
   3   1  12        0.81       -1.53      3.18 o 
  -6   2  12        4.50        5.60      5.74 o 
  -5   2  12        0.78       -1.16      3.91 o 
  -4   2  12        4.47       -2.49      3.39 o 
  -3   2  12        0.35       -3.73      3.73 o 
  -2   2  12      129.06      131.54      6.17 o 
  -1   2  12       62.87       63.69      4.27 o 
   0   2  12        2.34        1.57      3.03 o 
   1   2  12       14.21       18.11      2.82 o 
   2   2  12        0.05        1.00      2.21 o 
   3   2  12        0.54        4.22      3.08 o 
   4   2  12        0.01        2.92      4.28 o 
  -5   3  12       34.97       33.10      5.81 o 
  -4   3  12        0.17       -2.18      3.81 o 
  -3   3  12       18.06       18.06      3.40 o 
  -2   3  12        0.15       -1.71      2.21 o 
  -1   3  12        0.89       -1.99      1.99 o 
   0   3  12       15.06       17.86      2.87 o 
   1   3  12        2.75        1.41      2.73 o 
   2   3  12        0.91        5.49      3.06 o 
   3   3  12        0.50        4.15      2.62 o 
  -4   4  12        0.32       -3.69      3.69 o 
  -3   4  12        0.62        0.40      3.46 o 
  -2   4  12        2.17        2.49      3.33 o 
  -1   4  12        4.96        3.49      3.00 o 
   0   4  12        6.92       10.35      3.15 o 
   1   4  12        5.97        9.20      2.75 o 
   2   4  12       21.02       20.22      4.40 o 
  -2   5  12       12.21       31.18      4.93 o 
  -1   5  12        0.03       12.70      3.98 o 
   0   5  12        5.99       10.48      4.68 o 
   1  -6  13       22.31       21.58      6.25 o 
   2  -6  13       93.49      102.89     10.49 o 
  -2  -5  13        4.75        5.44      5.83 o 
  -1  -5  13        0.86        0.68      3.46 o 
   0  -5  13        0.48       -0.76      4.03 o 
   1  -5  13        0.75        3.40      4.59 o 
   2  -5  13      135.37      147.08      9.24 o 
   3  -5  13        9.20        6.90      4.89 o 
  -3  -4  13        0.37       -0.28      3.05 o 
  -2  -4  13       45.10       45.82      5.78 o 
  -1  -4  13        9.33        1.58      3.70 o 
   0  -4  13        0.29        2.97      4.83 o 
   1  -4  13        0.34       -0.93     10.15 o 
   2  -4  13        0.40        2.71      3.82 o 
   3  -4  13        0.10       -3.64      3.64 o 
   4  -4  13        1.20       -1.15      3.89 o 
  -4  -3  13        0.05        3.11      3.53 o 
  -3  -3  13        0.10       -1.06      6.18 o 
  -2  -3  13       16.58       18.09      4.49 o 
  -1  -3  13        4.13        4.53      4.83 o 
   0  -3  13        2.12        0.51      3.54 o 
   1  -3  13        0.27       -1.29      5.55 o 
   2  -3  13       25.19       22.29      4.95 o 
   3  -3  13        0.27       -5.06      5.06 o 
   4  -3  13        0.21       -3.13      3.13 o 
  -4  -2  13        0.72        4.15      4.04 o 
  -3  -2  13        1.17        5.14      3.72 o 
  -2  -2  13        2.83        9.24      4.05 o 
  -1  -2  13        2.70        2.99      3.39 o 
   0  -2  13        6.30        0.02      3.23 o 
   1  -2  13       12.42       19.38      4.46 o 
   2  -2  13        0.52       -1.58      3.90 o 
   3  -2  13        0.98       -2.08      4.95 o 
   4  -2  13        3.82       -3.83      3.83 o 
  -5  -1  13        1.52        4.85      7.16 o 
  -4  -1  13        1.76        5.26      4.21 o 
  -3  -1  13        9.17       20.41      4.97 o 
  -2  -1  13        6.17       12.31      5.33 o 
  -1  -1  13        2.53        2.59      3.55 o 
   0  -1  13        0.47        4.79      3.58 o 
   1  -1  13       12.18       17.49      4.31 o 
   2  -1  13        3.08       -1.33      3.29 o 
   3  -1  13        0.91       -1.41      3.35 o 
   4  -1  13        1.65        3.03      4.19 o 
  -4   0  13        6.80       10.85      4.38 o 
  -3   0  13       11.40       18.38      4.97 o 
  -2   0  13        0.15        2.27      3.78 o 
  -1   0  13        1.25        1.27      3.51 o 
   0   0  13        3.65        5.46      4.33 o 
   1   0  13        5.12       10.92      3.95 o 
   2   0  13        1.19        2.33      6.35 o 
   3   0  13        0.01        3.46      3.99 o 
  -4   1  13        1.77       -2.86      7.68 o 
  -3   1  13        0.13        4.62      4.14 o 
  -2   1  13        4.35        9.49      4.31 o 
  -1   1  13        6.28        6.11      3.93 o 
   0   1  13        0.79        1.46      3.89 o 
   1   1  13        2.66        4.25      4.37 o 
   2   1  13        3.09        9.66      5.29 o 
   3   1  13        0.30        1.07      4.13 o 
  -3   2  13        1.33        1.96      4.16 o 
  -2   2  13        0.09        2.41      4.08 o 
  -1   2  13        0.05       -2.98      3.65 o 
   0   2  13        3.59        5.18      3.81 o 
   1   2  13        4.55        5.84      3.36 o 
   2   2  13        0.93       -2.61      3.52 o 
  -3   3  13        0.24       -4.15      4.29 o 
  -2   3  13        0.72        0.54      6.89 o 
  -1   3  13        0.67        0.88      2.44 o 
   0   3  13        1.09        4.32      2.49 o 
   1   3  13        2.62        2.67      3.25 o 
  -1   4  13        1.72       -0.15      4.29 o 
  -2  -3  14        1.98        2.15      4.63 o 
  -1  -3  14        2.63        4.85      4.07 o 
   0  -3  14        0.06       -3.36      6.73 o 
   1  -3  14        1.29        1.10      3.83 o 
  -3  -2  14        0.35        4.69      5.83 o 
  -2  -2  14        0.08        5.29      4.10 o 
  -1  -2  14        0.47       -0.03      3.52 o 
   0  -2  14        9.67       10.74      4.17 o 
   1  -2  14       26.96       36.11      5.73 o 
   2  -2  14       11.42       13.18      4.34 o 
  -2  -1  14        9.14       20.64      8.29 o 
  -1  -1  14        1.37        4.96      3.87 o 
   0  -1  14        1.68        7.11      4.06 o 
   1  -1  14       31.77       32.10      5.17 o 
   2  -1  14       10.58       15.67      6.74 o 
  -3   0  14      147.13      158.46     13.64 o 
  -2   0  14       64.45       69.39      7.37 o 
  -1   0  14        0.38        3.39      3.94 o 
   0   0  14        4.28        7.12      4.02 o 
   1   0  14        0.00        5.74      3.96 o 
   2   0  14        0.23        7.18      5.92 o 
  -3   1  14       44.53       33.53      7.81 o 
  -2   1  14       27.06       13.34      6.50 o 
  -1   1  14        0.00        0.44      3.85 o 
   0   1  14        0.45        3.27      3.83 o 
   1   1  14        4.24        2.65      5.59 o 
                                                 
